# Supplementary material for: Population Genomic Molecular Epidemiological Study of Macrolide-Resistant Streptococcus pyogenes in Iceland, 1995 to 2016: Identification of a Large Clonal Population with a pbp2x Mutation Conferring Reduced In Vitro β-Lactam Susceptibility
Source: J Clin Microbiol. 2020 Aug 24;58(9):e00638-20. doi: 10.1128/JCM.00638-20 (PMC7448646; doi:10.1128/JCM.00638-20)
Supplement: Supplemental file 2 [file JCM.00638-20-s0002.xlsx]

## Sheet: Table_S1
		Table S1. Isolates and Genetic Characteristics
		No.	Isolate	Year	Emm	ST	ARG type	ARGs	MGE50 type	pbp2x allele	PBP2X variant	Substitutions vs WT
		1	MGAS29674	1999	1	28	1	mef(A), msr(D)	69	pbp2x-1	PBP2X-1	WT, none
		2	MGAS31067	2001	1	28	1	mef(A), msr(D)	76	pbp2x-1	PBP2X-1	WT, none
		3	MGAS29890	2006	1	28	3	no ARGs detected	25	pbp2x-1	PBP2X-1	WT, none
		4	MGAS31791	2007	1	28	3	no ARGs detected	42	pbp2x-1	PBP2X-1	WT, none
		5	MGAS31799	2012	1	28	3	no ARGs detected	25	pbp2x-1	PBP2X-1	WT, none
		6	MGAS30555	2014	1	28	5	ant(6)-Ia, aph(3")-III, erm(B), tet(M)	12	pbp2x-1	PBP2X-1	WT, none
		7	MGAS30024	2015	1	28	5	ant(6)-Ia, aph(3")-III, erm(B), tet(M)	12	pbp2x-1	PBP2X-1	WT, none
		8	MGAS30558	2015	1	28	5	ant(6)-Ia, aph(3")-III, erm(B), tet(M)	35	pbp2x-1	PBP2X-1	WT, none
		9	MGAS30559	2015	1	28	5	ant(6)-Ia, aph(3")-III, erm(B), tet(M)	12	pbp2x-1	PBP2X-1	WT, none
		10	MGAS30561	2015	1	28	5	ant(6)-Ia, aph(3")-III, erm(B), tet(M)	35	pbp2x-1	PBP2X-1	WT, none
		11	MGAS30562	2015	1	28	5	ant(6)-Ia, aph(3")-III, erm(B), tet(M)	12	pbp2x-1	PBP2X-1	WT, none
		12	MGAS30563	2015	1	28	5	ant(6)-Ia, aph(3")-III, erm(B), tet(M)	12	pbp2x-1	PBP2X-1	WT, none
		13	MGAS30564	2015	1	28	5	ant(6)-Ia, aph(3")-III, erm(B), tet(M)	12	pbp2x-1	PBP2X-1	WT, none
		14	MGAS30567	2015	1	28	5	ant(6)-Ia, aph(3")-III, erm(B), tet(M)	12	pbp2x-1	PBP2X-1	WT, none
		15	MGAS29987	2009	2	55	3	no ARGs detected	37	pbp2x-164	PBP2X-1	WT, none
		16	MGAS29988	2009	2	55	3	no ARGs detected	37	pbp2x-164	PBP2X-1	WT, none
		17	MGAS31131	2005	2	55	13	mef(A), msr(D), tet(O)	93	pbp2x-435	PBP2X-196	Thr374Ile
		18	MGAS29642	1998	4	39	1	mef(A), msr(D)	1	pbp2x-284	PBP2X-1	WT, none
		19	MGAS29643	1998	4	39	1	mef(A), msr(D)	1	pbp2x-284	PBP2X-1	WT, none
		20	MGAS29644	1998	4	39	1	mef(A), msr(D)	1	pbp2x-284	PBP2X-1	WT, none
		21	MGAS29645	1998	4	39	1	mef(A), msr(D)	1	pbp2x-284	PBP2X-1	WT, none
		22	MGAS29647	1998	4	39	1	mef(A), msr(D)	1	pbp2x-284	PBP2X-1	WT, none
		23	MGAS29648	1998	4	39	1	mef(A), msr(D)	1	pbp2x-284	PBP2X-1	WT, none
		24	MGAS29651	1998	4	39	1	mef(A), msr(D)	1	pbp2x-284	PBP2X-1	WT, none
		25	MGAS29652	1998	4	39	1	mef(A), msr(D)	4	pbp2x-284	PBP2X-1	WT, none
		26	MGAS29653	1998	4	39	1	mef(A), msr(D)	4	pbp2x-284	PBP2X-1	WT, none
		27	MGAS29655	1998	4	39	1	mef(A), msr(D)	1	pbp2x-284	PBP2X-1	WT, none
		28	MGAS29656	1998	4	39	1	mef(A), msr(D)	1	pbp2x-284	PBP2X-1	WT, none
		29	MGAS29657	1998	4	39	1	mef(A), msr(D)	1	pbp2x-284	PBP2X-1	WT, none
		30	MGAS29658	1998	4	39	1	mef(A), msr(D)	4	pbp2x-284	PBP2X-1	WT, none
		31	MGAS29659	1998	4	39	1	mef(A), msr(D)	1	pbp2x-284	PBP2X-1	WT, none
		32	MGAS29660	1998	4	39	1	mef(A), msr(D)	1	pbp2x-284	PBP2X-1	WT, none
		33	MGAS29661	1998	4	39	1	mef(A), msr(D)	1	pbp2x-284	PBP2X-1	WT, none
		34	MGAS29662	1998	4	39	1	mef(A), msr(D)	1	pbp2x-284	PBP2X-1	WT, none
		35	MGAS29663	1998	4	39	1	mef(A), msr(D)	1	pbp2x-284	PBP2X-1	WT, none
		36	MGAS29664	1998	4	39	1	mef(A), msr(D)	1	pbp2x-284	PBP2X-1	WT, none
		37	MGAS29665	1998	4	39	1	mef(A), msr(D)	1	pbp2x-284	PBP2X-1	WT, none
		38	MGAS29666	1998	4	39	1	mef(A), msr(D)	1	pbp2x-284	PBP2X-1	WT, none
		39	MGAS29667	1998	4	39	1	mef(A), msr(D)	1	pbp2x-284	PBP2X-1	WT, none
		40	MGAS29668	1998	4	39	1	mef(A), msr(D)	1	pbp2x-284	PBP2X-1	WT, none
		41	MGAS29669	1998	4	39	1	mef(A), msr(D)	1	pbp2x-284	PBP2X-1	WT, none
		42	MGAS29670	1998	4	39	1	mef(A), msr(D)	1	pbp2x-284	PBP2X-1	WT, none
		43	MGAS29671	1998	4	39	1	mef(A), msr(D)	1	pbp2x-284	PBP2X-1	WT, none
		44	MGAS29672	1998	4	39	1	mef(A), msr(D)	1	pbp2x-284	PBP2X-1	WT, none
		45	MGAS29673	1998	4	39	1	mef(A), msr(D)	1	pbp2x-284	PBP2X-1	WT, none
		46	MGAS31144	1998	4	39	1	mef(A), msr(D)	1	pbp2x-284	PBP2X-1	WT, none
		47	MGAS31145	1998	4	39	1	mef(A), msr(D)	1	pbp2x-284	PBP2X-1	WT, none
		48	MGAS31146	1998	4	39	1	mef(A), msr(D)	1	pbp2x-284	PBP2X-1	WT, none
		49	MGAS29675	1999	4	39	1	mef(A), msr(D)	1	pbp2x-284	PBP2X-1	WT, none
		50	MGAS29676	1999	4	39	1	mef(A), msr(D)	4	pbp2x-284	PBP2X-1	WT, none
		51	MGAS29677	1999	4	39	1	mef(A), msr(D)	45	pbp2x-284	PBP2X-1	WT, none
		52	MGAS29678	1999	4	39	1	mef(A), msr(D)	4	pbp2x-284	PBP2X-1	WT, none
		53	MGAS29679	1999	4	39	1	mef(A), msr(D)	1	pbp2x-284	PBP2X-1	WT, none
		54	MGAS29680	1999	4	39	1	mef(A), msr(D)	1	pbp2x-284	PBP2X-1	WT, none
		55	MGAS29681	1999	4	39	1	mef(A), msr(D)	5	pbp2x-284	PBP2X-1	WT, none
		56	MGAS29682	1999	4	39	1	mef(A), msr(D)	4	pbp2x-284	PBP2X-1	WT, none
		57	MGAS29683	1999	4	39	1	mef(A), msr(D)	1	pbp2x-284	PBP2X-1	WT, none
		58	MGAS29684	1999	4	39	1	mef(A), msr(D)	1	pbp2x-284	PBP2X-1	WT, none
		59	MGAS29685	1999	4	39	1	mef(A), msr(D)	1	pbp2x-284	PBP2X-1	WT, none
		60	MGAS29686	1999	4	39	1	mef(A), msr(D)	1	pbp2x-284	PBP2X-1	WT, none
		61	MGAS29687	1999	4	39	1	mef(A), msr(D)	1	pbp2x-284	PBP2X-1	WT, none
		62	MGAS29688	1999	4	39	1	mef(A), msr(D)	1	pbp2x-284	PBP2X-1	WT, none
		63	MGAS29689	1999	4	39	1	mef(A), msr(D)	1	pbp2x-284	PBP2X-1	WT, none
		64	MGAS29690	1999	4	39	1	mef(A), msr(D)	1	pbp2x-284	PBP2X-1	WT, none
		65	MGAS29691	1999	4	39	1	mef(A), msr(D)	1	pbp2x-284	PBP2X-1	WT, none
		66	MGAS29692	1999	4	39	1	mef(A), msr(D)	1	pbp2x-284	PBP2X-1	WT, none
		67	MGAS29693	1999	4	39	1	mef(A), msr(D)	1	pbp2x-284	PBP2X-1	WT, none
		68	MGAS29694	1999	4	39	1	mef(A), msr(D)	1	pbp2x-284	PBP2X-1	WT, none
		69	MGAS29695	1999	4	39	1	mef(A), msr(D)	1	pbp2x-284	PBP2X-1	WT, none
		70	MGAS29696	1999	4	39	1	mef(A), msr(D)	1	pbp2x-284	PBP2X-1	WT, none
		71	MGAS29697	1999	4	39	1	mef(A), msr(D)	1	pbp2x-284	PBP2X-1	WT, none
		72	MGAS29698	1999	4	39	1	mef(A), msr(D)	1	pbp2x-284	PBP2X-1	WT, none
		73	MGAS29699	1999	4	39	1	mef(A), msr(D)	4	pbp2x-284	PBP2X-1	WT, none
		74	MGAS29700	1999	4	39	1	mef(A), msr(D)	1	pbp2x-284	PBP2X-1	WT, none
		75	MGAS29702	1999	4	39	1	mef(A), msr(D)	6	pbp2x-284	PBP2X-1	WT, none
		76	MGAS29703	1999	4	39	1	mef(A), msr(D)	1	pbp2x-284	PBP2X-1	WT, none
		77	MGAS29704	1999	4	39	1	mef(A), msr(D)	1	pbp2x-284	PBP2X-1	WT, none
		78	MGAS29796	1999	4	39	1	mef(A), msr(D)	1	pbp2x-284	PBP2X-1	WT, none
		79	MGAS29797	1999	4	39	1	mef(A), msr(D)	1	pbp2x-284	PBP2X-1	WT, none
		80	MGAS29798	1999	4	39	1	mef(A), msr(D)	1	pbp2x-284	PBP2X-1	WT, none
		81	MGAS29800	1999	4	39	1	mef(A), msr(D)	1	pbp2x-284	PBP2X-1	WT, none
		82	MGAS29801	1999	4	39	1	mef(A), msr(D)	1	pbp2x-284	PBP2X-1	WT, none
		83	MGAS29802	1999	4	39	1	mef(A), msr(D)	1	pbp2x-284	PBP2X-1	WT, none
		84	MGAS29803	1999	4	39	1	mef(A), msr(D)	1	pbp2x-284	PBP2X-1	WT, none
		85	MGAS29804	1999	4	39	1	mef(A), msr(D)	1	pbp2x-284	PBP2X-1	WT, none
		86	MGAS29805	1999	4	39	1	mef(A), msr(D)	1	pbp2x-284	PBP2X-1	WT, none
		87	MGAS29806	1999	4	39	1	mef(A), msr(D)	1	pbp2x-284	PBP2X-1	WT, none
		88	MGAS29807	1999	4	39	1	mef(A), msr(D)	1	pbp2x-284	PBP2X-1	WT, none
		89	MGAS29808	1999	4	39	1	mef(A), msr(D)	1	pbp2x-284	PBP2X-1	WT, none
		90	MGAS29809	1999	4	39	1	mef(A), msr(D)	1	pbp2x-284	PBP2X-1	WT, none
		91	MGAS29810	1999	4	39	1	mef(A), msr(D)	1	pbp2x-284	PBP2X-1	WT, none
		92	MGAS29812	1999	4	39	1	mef(A), msr(D)	4	pbp2x-284	PBP2X-1	WT, none
		93	MGAS29814	1999	4	39	1	mef(A), msr(D)	4	pbp2x-284	PBP2X-1	WT, none
		94	MGAS29815	1999	4	39	1	mef(A), msr(D)	1	pbp2x-284	PBP2X-1	WT, none
		95	MGAS29816	1999	4	39	1	mef(A), msr(D)	1	pbp2x-284	PBP2X-1	WT, none
		96	MGAS29817	1999	4	39	1	mef(A), msr(D)	1	pbp2x-284	PBP2X-1	WT, none
		97	MGAS29818	1999	4	39	1	mef(A), msr(D)	1	pbp2x-284	PBP2X-1	WT, none
		98	MGAS29819	1999	4	39	1	mef(A), msr(D)	1	pbp2x-284	PBP2X-1	WT, none
		99	MGAS29820	1999	4	39	1	mef(A), msr(D)	1	pbp2x-284	PBP2X-1	WT, none
		100	MGAS29822	1999	4	39	1	mef(A), msr(D)	1	pbp2x-284	PBP2X-1	WT, none
		101	MGAS29825	1999	4	39	1	mef(A), msr(D)	1	pbp2x-284	PBP2X-1	WT, none
		102	MGAS29826	1999	4	39	1	mef(A), msr(D)	4	pbp2x-284	PBP2X-1	WT, none
		103	MGAS29827	1999	4	39	1	mef(A), msr(D)	1	pbp2x-284	PBP2X-1	WT, none
		104	MGAS29828	1999	4	39	1	mef(A), msr(D)	1	pbp2x-284	PBP2X-1	WT, none
		105	MGAS29829	1999	4	39	1	mef(A), msr(D)	1	pbp2x-284	PBP2X-1	WT, none
		106	MGAS29989	1999	4	39	1	mef(A), msr(D)	1	pbp2x-284	PBP2X-1	WT, none
		107	MGAS29992	1999	4	39	1	mef(A), msr(D)	1	pbp2x-284	PBP2X-1	WT, none
		108	MGAS29993	1999	4	39	1	mef(A), msr(D)	1	pbp2x-284	PBP2X-1	WT, none
		109	MGAS29994	1999	4	39	1	mef(A), msr(D)	1	pbp2x-284	PBP2X-1	WT, none
		110	MGAS29996	1999	4	39	1	mef(A), msr(D)	1	pbp2x-284	PBP2X-1	WT, none
		111	MGAS29997	1999	4	39	1	mef(A), msr(D)	1	pbp2x-284	PBP2X-1	WT, none
		112	MGAS30005	1999	4	39	1	mef(A), msr(D)	1	pbp2x-284	PBP2X-1	WT, none
		113	MGAS30006	1999	4	39	1	mef(A), msr(D)	1	pbp2x-284	PBP2X-1	WT, none
		114	MGAS30007	1999	4	39	1	mef(A), msr(D)	1	pbp2x-284	PBP2X-1	WT, none
		115	MGAS30008	1999	4	39	1	mef(A), msr(D)	1	pbp2x-284	PBP2X-1	WT, none
		116	MGAS30009	1999	4	39	1	mef(A), msr(D)	1	pbp2x-284	PBP2X-1	WT, none
		117	MGAS30167	1999	4	39	1	mef(A), msr(D)	1	pbp2x-284	PBP2X-1	WT, none
		118	MGAS30168	1999	4	39	1	mef(A), msr(D)	4	pbp2x-284	PBP2X-1	WT, none
		119	MGAS30169	1999	4	39	1	mef(A), msr(D)	5	pbp2x-284	PBP2X-1	WT, none
		120	MGAS30170	1999	4	39	1	mef(A), msr(D)	1	pbp2x-284	PBP2X-1	WT, none
		121	MGAS30171	1999	4	39	1	mef(A), msr(D)	1	pbp2x-284	PBP2X-1	WT, none
		122	MGAS30172	1999	4	39	1	mef(A), msr(D)	1	pbp2x-284	PBP2X-1	WT, none
		123	MGAS30173	1999	4	39	1	mef(A), msr(D)	1	pbp2x-284	PBP2X-1	WT, none
		124	MGAS30174	1999	4	39	1	mef(A), msr(D)	1	pbp2x-284	PBP2X-1	WT, none
		125	MGAS30178	1999	4	39	1	mef(A), msr(D)	1	pbp2x-284	PBP2X-1	WT, none
		126	MGAS30180	1999	4	39	1	mef(A), msr(D)	1	pbp2x-284	PBP2X-1	WT, none
		127	MGAS30183	1999	4	39	1	mef(A), msr(D)	5	pbp2x-284	PBP2X-1	WT, none
		128	MGAS30185	1999	4	39	1	mef(A), msr(D)	1	pbp2x-284	PBP2X-1	WT, none
		129	MGAS30186	1999	4	39	1	mef(A), msr(D)	1	pbp2x-284	PBP2X-1	WT, none
		130	MGAS30189	1999	4	39	1	mef(A), msr(D)	1	pbp2x-284	PBP2X-1	WT, none
		131	MGAS30190	1999	4	39	1	mef(A), msr(D)	1	pbp2x-284	PBP2X-1	WT, none
		132	MGAS30192	1999	4	39	1	mef(A), msr(D)	1	pbp2x-284	PBP2X-1	WT, none
		133	MGAS30193	1999	4	39	1	mef(A), msr(D)	1	pbp2x-284	PBP2X-1	WT, none
		134	MGAS30194	1999	4	39	1	mef(A), msr(D)	1	pbp2x-284	PBP2X-1	WT, none
		135	MGAS30195	1999	4	39	1	mef(A), msr(D)	1	pbp2x-284	PBP2X-1	WT, none
		136	MGAS30196	1999	4	39	1	mef(A), msr(D)	1	pbp2x-284	PBP2X-1	WT, none
		137	MGAS30197	1999	4	39	1	mef(A), msr(D)	1	pbp2x-284	PBP2X-1	WT, none
		138	MGAS30198	1999	4	39	1	mef(A), msr(D)	5	pbp2x-284	PBP2X-1	WT, none
		139	MGAS30199	1999	4	39	1	mef(A), msr(D)	1	pbp2x-284	PBP2X-1	WT, none
		140	MGAS30200	1999	4	39	1	mef(A), msr(D)	1	pbp2x-284	PBP2X-1	WT, none
		141	MGAS30201	1999	4	39	1	mef(A), msr(D)	1	pbp2x-284	PBP2X-1	WT, none
		142	MGAS30202	1999	4	39	1	mef(A), msr(D)	1	pbp2x-284	PBP2X-1	WT, none
		143	MGAS30204	1999	4	39	1	mef(A), msr(D)	1	pbp2x-284	PBP2X-1	WT, none
		144	MGAS30205	1999	4	39	1	mef(A), msr(D)	1	pbp2x-284	PBP2X-1	WT, none
		145	MGAS30206	1999	4	39	1	mef(A), msr(D)	1	pbp2x-284	PBP2X-1	WT, none
		146	MGAS30207	1999	4	39	1	mef(A), msr(D)	1	pbp2x-284	PBP2X-1	WT, none
		147	MGAS30208	1999	4	39	1	mef(A), msr(D)	1	pbp2x-284	PBP2X-1	WT, none
		148	MGAS30209	1999	4	39	1	mef(A), msr(D)	1	pbp2x-284	PBP2X-1	WT, none
		149	MGAS30817	1999	4	39	1	mef(A), msr(D)	1	pbp2x-284	PBP2X-1	WT, none
		150	MGAS30818	1999	4	39	1	mef(A), msr(D)	1	pbp2x-284	PBP2X-1	WT, none
		151	MGAS30819	1999	4	39	1	mef(A), msr(D)	1	pbp2x-284	PBP2X-1	WT, none
		152	MGAS30820	1999	4	39	1	mef(A), msr(D)	1	pbp2x-284	PBP2X-1	WT, none
		153	MGAS30821	1999	4	39	1	mef(A), msr(D)	4	pbp2x-284	PBP2X-1	WT, none
		154	MGAS30822	1999	4	39	1	mef(A), msr(D)	1	pbp2x-284	PBP2X-1	WT, none
		155	MGAS30823	1999	4	39	1	mef(A), msr(D)	1	pbp2x-284	PBP2X-1	WT, none
		156	MGAS30824	1999	4	39	1	mef(A), msr(D)	1	pbp2x-284	PBP2X-1	WT, none
		157	MGAS30825	1999	4	39	1	mef(A), msr(D)	1	pbp2x-284	PBP2X-1	WT, none
		158	MGAS30826	1999	4	39	1	mef(A), msr(D)	1	pbp2x-284	PBP2X-1	WT, none
		159	MGAS30827	1999	4	39	1	mef(A), msr(D)	5	pbp2x-284	PBP2X-1	WT, none
		160	MGAS30828	1999	4	39	1	mef(A), msr(D)	4	pbp2x-284	PBP2X-1	WT, none
		161	MGAS30829	1999	4	39	1	mef(A), msr(D)	1	pbp2x-284	PBP2X-1	WT, none
		162	MGAS30830	1999	4	39	1	mef(A), msr(D)	4	pbp2x-284	PBP2X-1	WT, none
		163	MGAS30831	1999	4	39	1	mef(A), msr(D)	5	pbp2x-284	PBP2X-1	WT, none
		164	MGAS30832	1999	4	39	1	mef(A), msr(D)	1	pbp2x-284	PBP2X-1	WT, none
		165	MGAS30833	1999	4	39	1	mef(A), msr(D)	1	pbp2x-284	PBP2X-1	WT, none
		166	MGAS30834	1999	4	39	1	mef(A), msr(D)	5	pbp2x-284	PBP2X-1	WT, none
		167	MGAS30835	1999	4	39	1	mef(A), msr(D)	1	pbp2x-284	PBP2X-1	WT, none
		168	MGAS30836	1999	4	39	1	mef(A), msr(D)	5	pbp2x-284	PBP2X-1	WT, none
		169	MGAS30837	1999	4	39	1	mef(A), msr(D)	5	pbp2x-284	PBP2X-1	WT, none
		170	MGAS30839	1999	4	39	1	mef(A), msr(D)	1	pbp2x-284	PBP2X-1	WT, none
		171	MGAS30840	1999	4	39	1	mef(A), msr(D)	1	pbp2x-284	PBP2X-1	WT, none
		172	MGAS30841	1999	4	39	1	mef(A), msr(D)	1	pbp2x-284	PBP2X-1	WT, none
		173	MGAS30842	1999	4	39	1	mef(A), msr(D)	1	pbp2x-284	PBP2X-1	WT, none
		174	MGAS30843	1999	4	39	1	mef(A), msr(D)	6	pbp2x-284	PBP2X-1	WT, none
		175	MGAS30844	1999	4	39	1	mef(A), msr(D)	1	pbp2x-284	PBP2X-1	WT, none
		176	MGAS30845	1999	4	39	1	mef(A), msr(D)	1	pbp2x-284	PBP2X-1	WT, none
		177	MGAS30846	1999	4	39	1	mef(A), msr(D)	1	pbp2x-284	PBP2X-1	WT, none
		178	MGAS30847	1999	4	39	1	mef(A), msr(D)	1	pbp2x-284	PBP2X-1	WT, none
		179	MGAS30848	1999	4	39	1	mef(A), msr(D)	1	pbp2x-284	PBP2X-1	WT, none
		180	MGAS30849	1999	4	39	1	mef(A), msr(D)	1	pbp2x-284	PBP2X-1	WT, none
		181	MGAS30850	1999	4	39	1	mef(A), msr(D)	5	pbp2x-284	PBP2X-1	WT, none
		182	MGAS30851	1999	4	39	1	mef(A), msr(D)	1	pbp2x-284	PBP2X-1	WT, none
		183	MGAS30852	1999	4	39	1	mef(A), msr(D)	1	pbp2x-284	PBP2X-1	WT, none
		184	MGAS30853	1999	4	39	1	mef(A), msr(D)	1	pbp2x-284	PBP2X-1	WT, none
		185	MGAS30854	1999	4	39	1	mef(A), msr(D)	1	pbp2x-284	PBP2X-1	WT, none
		186	MGAS30855	1999	4	39	1	mef(A), msr(D)	1	pbp2x-284	PBP2X-1	WT, none
		187	MGAS30856	1999	4	39	1	mef(A), msr(D)	1	pbp2x-284	PBP2X-1	WT, none
		188	MGAS30857	1999	4	39	1	mef(A), msr(D)	1	pbp2x-284	PBP2X-1	WT, none
		189	MGAS30858	1999	4	39	1	mef(A), msr(D)	1	pbp2x-284	PBP2X-1	WT, none
		190	MGAS30859	1999	4	39	1	mef(A), msr(D)	1	pbp2x-284	PBP2X-1	WT, none
		191	MGAS30861	1999	4	39	1	mef(A), msr(D)	1	pbp2x-284	PBP2X-1	WT, none
		192	MGAS30862	1999	4	39	1	mef(A), msr(D)	5	pbp2x-284	PBP2X-1	WT, none
		193	MGAS30863	1999	4	39	1	mef(A), msr(D)	1	pbp2x-284	PBP2X-1	WT, none
		194	MGAS30864	1999	4	39	1	mef(A), msr(D)	1	pbp2x-284	PBP2X-1	WT, none
		195	MGAS30865	1999	4	39	1	mef(A), msr(D)	1	pbp2x-284	PBP2X-1	WT, none
		196	MGAS30866	1999	4	39	1	mef(A), msr(D)	1	pbp2x-284	PBP2X-1	WT, none
		197	MGAS30867	1999	4	39	1	mef(A), msr(D)	4	pbp2x-284	PBP2X-1	WT, none
		198	MGAS30868	1999	4	39	1	mef(A), msr(D)	4	pbp2x-284	PBP2X-1	WT, none
		199	MGAS30869	1999	4	39	1	mef(A), msr(D)	1	pbp2x-284	PBP2X-1	WT, none
		200	MGAS30870	1999	4	39	1	mef(A), msr(D)	1	pbp2x-284	PBP2X-1	WT, none
		201	MGAS30871	1999	4	39	1	mef(A), msr(D)	4	pbp2x-284	PBP2X-1	WT, none
		202	MGAS30872	1999	4	39	1	mef(A), msr(D)	1	pbp2x-284	PBP2X-1	WT, none
		203	MGAS30873	1999	4	39	1	mef(A), msr(D)	4	pbp2x-284	PBP2X-1	WT, none
		204	MGAS30874	1999	4	39	1	mef(A), msr(D)	22	pbp2x-284	PBP2X-1	WT, none
		205	MGAS30875	1999	4	39	1	mef(A), msr(D)	1	pbp2x-284	PBP2X-1	WT, none
		206	MGAS30876	1999	4	39	1	mef(A), msr(D)	1	pbp2x-284	PBP2X-1	WT, none
		207	MGAS30877	1999	4	39	1	mef(A), msr(D)	1	pbp2x-284	PBP2X-1	WT, none
		208	MGAS30878	1999	4	39	1	mef(A), msr(D)	1	pbp2x-284	PBP2X-1	WT, none
		209	MGAS30879	1999	4	39	1	mef(A), msr(D)	1	pbp2x-284	PBP2X-1	WT, none
		210	MGAS30880	1999	4	39	1	mef(A), msr(D)	1	pbp2x-284	PBP2X-1	WT, none
		211	MGAS30881	1999	4	39	1	mef(A), msr(D)	1	pbp2x-284	PBP2X-1	WT, none
		212	MGAS30882	1999	4	39	1	mef(A), msr(D)	1	pbp2x-284	PBP2X-1	WT, none
		213	MGAS30883	1999	4	39	1	mef(A), msr(D)	1	pbp2x-284	PBP2X-1	WT, none
		214	MGAS30884	1999	4	39	1	mef(A), msr(D)	1	pbp2x-284	PBP2X-1	WT, none
		215	MGAS30885	1999	4	39	1	mef(A), msr(D)	1	pbp2x-284	PBP2X-1	WT, none
		216	MGAS30886	1999	4	39	1	mef(A), msr(D)	1	pbp2x-284	PBP2X-1	WT, none
		217	MGAS30887	1999	4	39	1	mef(A), msr(D)	4	pbp2x-284	PBP2X-1	WT, none
		218	MGAS30888	1999	4	39	1	mef(A), msr(D)	1	pbp2x-284	PBP2X-1	WT, none
		219	MGAS30889	1999	4	39	1	mef(A), msr(D)	1	pbp2x-284	PBP2X-1	WT, none
		220	MGAS30890	1999	4	39	1	mef(A), msr(D)	1	pbp2x-284	PBP2X-1	WT, none
		221	MGAS30891	1999	4	39	1	mef(A), msr(D)	1	pbp2x-284	PBP2X-1	WT, none
		222	MGAS30892	1999	4	39	1	mef(A), msr(D)	4	pbp2x-284	PBP2X-1	WT, none
		223	MGAS30893	1999	4	39	1	mef(A), msr(D)	1	pbp2x-284	PBP2X-1	WT, none
		224	MGAS30894	1999	4	39	1	mef(A), msr(D)	1	pbp2x-284	PBP2X-1	WT, none
		225	MGAS30895	1999	4	39	1	mef(A), msr(D)	1	pbp2x-284	PBP2X-1	WT, none
		226	MGAS30896	1999	4	39	1	mef(A), msr(D)	4	pbp2x-284	PBP2X-1	WT, none
		227	MGAS30897	1999	4	39	1	mef(A), msr(D)	44	pbp2x-284	PBP2X-1	WT, none
		228	MGAS30898	1999	4	39	1	mef(A), msr(D)	4	pbp2x-284	PBP2X-1	WT, none
		229	MGAS30899	1999	4	39	1	mef(A), msr(D)	1	pbp2x-284	PBP2X-1	WT, none
		230	MGAS30900	1999	4	39	1	mef(A), msr(D)	1	pbp2x-284	PBP2X-1	WT, none
		231	MGAS30901	1999	4	39	1	mef(A), msr(D)	5	pbp2x-284	PBP2X-1	WT, none
		232	MGAS30902	1999	4	39	1	mef(A), msr(D)	1	pbp2x-284	PBP2X-1	WT, none
		233	MGAS30903	1999	4	39	1	mef(A), msr(D)	1	pbp2x-284	PBP2X-1	WT, none
		234	MGAS30904	1999	4	39	1	mef(A), msr(D)	1	pbp2x-284	PBP2X-1	WT, none
		235	MGAS30905	1999	4	39	1	mef(A), msr(D)	1	pbp2x-284	PBP2X-1	WT, none
		236	MGAS30906	1999	4	39	1	mef(A), msr(D)	22	pbp2x-284	PBP2X-1	WT, none
		237	MGAS30907	1999	4	39	1	mef(A), msr(D)	1	pbp2x-284	PBP2X-1	WT, none
		238	MGAS30908	1999	4	39	1	mef(A), msr(D)	1	pbp2x-284	PBP2X-1	WT, none
		239	MGAS30909	1999	4	39	1	mef(A), msr(D)	5	pbp2x-284	PBP2X-1	WT, none
		240	MGAS30910	1999	4	39	1	mef(A), msr(D)	1	pbp2x-284	PBP2X-1	WT, none
		241	MGAS30911	1999	4	39	1	mef(A), msr(D)	1	pbp2x-284	PBP2X-1	WT, none
		242	MGAS30912	1999	4	39	1	mef(A), msr(D)	1	pbp2x-284	PBP2X-1	WT, none
		243	MGAS30914	1999	4	39	1	mef(A), msr(D)	1	pbp2x-284	PBP2X-1	WT, none
		244	MGAS30916	1999	4	39	1	mef(A), msr(D)	1	pbp2x-284	PBP2X-1	WT, none
		245	MGAS30917	1999	4	39	1	mef(A), msr(D)	1	pbp2x-284	PBP2X-1	WT, none
		246	MGAS30918	1999	4	39	1	mef(A), msr(D)	4	pbp2x-284	PBP2X-1	WT, none
		247	MGAS30919	1999	4	39	1	mef(A), msr(D)	5	pbp2x-284	PBP2X-1	WT, none
		248	MGAS30920	1999	4	39	1	mef(A), msr(D)	1	pbp2x-284	PBP2X-1	WT, none
		249	MGAS30921	1999	4	39	1	mef(A), msr(D)	1	pbp2x-284	PBP2X-1	WT, none
		250	MGAS30922	1999	4	39	1	mef(A), msr(D)	1	pbp2x-284	PBP2X-1	WT, none
		251	MGAS30923	1999	4	39	1	mef(A), msr(D)	1	pbp2x-284	PBP2X-1	WT, none
		252	MGAS30924	1999	4	39	1	mef(A), msr(D)	1	pbp2x-284	PBP2X-1	WT, none
		253	MGAS30928	1999	4	39	1	mef(A), msr(D)	1	pbp2x-284	PBP2X-1	WT, none
		254	MGAS30929	1999	4	39	1	mef(A), msr(D)	5	pbp2x-284	PBP2X-1	WT, none
		255	MGAS30930	1999	4	39	1	mef(A), msr(D)	1	pbp2x-284	PBP2X-1	WT, none
		256	MGAS30931	1999	4	39	1	mef(A), msr(D)	5	pbp2x-284	PBP2X-1	WT, none
		257	MGAS30933	1999	4	39	1	mef(A), msr(D)	5	pbp2x-284	PBP2X-1	WT, none
		258	MGAS30934	1999	4	39	1	mef(A), msr(D)	5	pbp2x-284	PBP2X-1	WT, none
		259	MGAS30935	1999	4	39	1	mef(A), msr(D)	1	pbp2x-284	PBP2X-1	WT, none
		260	MGAS30936	1999	4	39	1	mef(A), msr(D)	1	pbp2x-284	PBP2X-1	WT, none
		261	MGAS30937	1999	4	39	1	mef(A), msr(D)	1	pbp2x-284	PBP2X-1	WT, none
		262	MGAS30938	1999	4	39	1	mef(A), msr(D)	4	pbp2x-284	PBP2X-1	WT, none
		263	MGAS30939	1999	4	39	1	mef(A), msr(D)	4	pbp2x-284	PBP2X-1	WT, none
		264	MGAS30940	1999	4	39	1	mef(A), msr(D)	1	pbp2x-284	PBP2X-1	WT, none
		265	MGAS30941	1999	4	39	1	mef(A), msr(D)	1	pbp2x-284	PBP2X-1	WT, none
		266	MGAS30942	1999	4	39	1	mef(A), msr(D)	6	pbp2x-284	PBP2X-1	WT, none
		267	MGAS30943	1999	4	39	1	mef(A), msr(D)	1	pbp2x-284	PBP2X-1	WT, none
		268	MGAS30944	1999	4	39	1	mef(A), msr(D)	1	pbp2x-284	PBP2X-1	WT, none
		269	MGAS30945	1999	4	39	1	mef(A), msr(D)	5	pbp2x-284	PBP2X-1	WT, none
		270	MGAS30946	1999	4	39	1	mef(A), msr(D)	4	pbp2x-284	PBP2X-1	WT, none
		271	MGAS30947	1999	4	39	1	mef(A), msr(D)	1	pbp2x-284	PBP2X-1	WT, none
		272	MGAS30948	1999	4	39	1	mef(A), msr(D)	5	pbp2x-284	PBP2X-1	WT, none
		273	MGAS30949	1999	4	39	1	mef(A), msr(D)	4	pbp2x-284	PBP2X-1	WT, none
		274	MGAS30950	1999	4	39	1	mef(A), msr(D)	5	pbp2x-284	PBP2X-1	WT, none
		275	MGAS30951	1999	4	39	1	mef(A), msr(D)	4	pbp2x-284	PBP2X-1	WT, none
		276	MGAS30952	1999	4	39	1	mef(A), msr(D)	1	pbp2x-284	PBP2X-1	WT, none
		277	MGAS30953	1999	4	39	1	mef(A), msr(D)	1	pbp2x-284	PBP2X-1	WT, none
		278	MGAS30955	1999	4	39	1	mef(A), msr(D)	1	pbp2x-284	PBP2X-1	WT, none
		279	MGAS30956	1999	4	39	1	mef(A), msr(D)	6	pbp2x-284	PBP2X-1	WT, none
		280	MGAS30957	1999	4	39	1	mef(A), msr(D)	4	pbp2x-284	PBP2X-1	WT, none
		281	MGAS30958	1999	4	39	1	mef(A), msr(D)	1	pbp2x-284	PBP2X-1	WT, none
		282	MGAS30960	1999	4	39	1	mef(A), msr(D)	1	pbp2x-284	PBP2X-1	WT, none
		283	MGAS30961	1999	4	39	1	mef(A), msr(D)	4	pbp2x-434	PBP2X-195	Ile236Asn
		284	MGAS30962	1999	4	39	1	mef(A), msr(D)	1	pbp2x-284	PBP2X-1	WT, none
		285	MGAS30963	1999	4	39	1	mef(A), msr(D)	1	pbp2x-284	PBP2X-1	WT, none
		286	MGAS30964	1999	4	39	1	mef(A), msr(D)	1	pbp2x-284	PBP2X-1	WT, none
		287	MGAS30965	1999	4	39	1	mef(A), msr(D)	4	pbp2x-284	PBP2X-1	WT, none
		288	MGAS31147	1999	4	39	1	mef(A), msr(D)	1	pbp2x-284	PBP2X-1	WT, none
		289	MGAS31148	1999	4	39	1	mef(A), msr(D)	1	pbp2x-284	PBP2X-1	WT, none
		290	MGAS31149	1999	4	39	1	mef(A), msr(D)	1	pbp2x-284	PBP2X-1	WT, none
		291	MGAS31150	1999	4	39	1	mef(A), msr(D)	1	pbp2x-284	PBP2X-1	WT, none
		292	MGAS31151	1999	4	39	1	mef(A), msr(D)	1	pbp2x-284	PBP2X-1	WT, none
		293	MGAS31153	1999	4	39	1	mef(A), msr(D)	1	pbp2x-284	PBP2X-1	WT, none
		294	MGAS31154	1999	4	39	1	mef(A), msr(D)	1	pbp2x-284	PBP2X-1	WT, none
		295	MGAS31155	1999	4	39	1	mef(A), msr(D)	1	pbp2x-284	PBP2X-1	WT, none
		296	MGAS31157	1999	4	39	1	mef(A), msr(D)	4	pbp2x-284	PBP2X-1	WT, none
		297	MGAS31158	1999	4	39	1	mef(A), msr(D)	1	pbp2x-284	PBP2X-1	WT, none
		298	MGAS31159	1999	4	39	1	mef(A), msr(D)	1	pbp2x-284	PBP2X-1	WT, none
		299	MGAS31160	1999	4	39	1	mef(A), msr(D)	1	pbp2x-284	PBP2X-1	WT, none
		300	MGAS31161	1999	4	39	1	mef(A), msr(D)	1	pbp2x-284	PBP2X-1	WT, none
		301	MGAS31162	1999	4	39	1	mef(A), msr(D)	1	pbp2x-284	PBP2X-1	WT, none
		302	MGAS31163	1999	4	39	1	mef(A), msr(D)	6	pbp2x-284	PBP2X-1	WT, none
		303	MGAS31164	1999	4	39	1	mef(A), msr(D)	1	pbp2x-284	PBP2X-1	WT, none
		304	MGAS31165	1999	4	39	1	mef(A), msr(D)	5	pbp2x-284	PBP2X-1	WT, none
		305	MGAS31166	1999	4	39	1	mef(A), msr(D)	1	pbp2x-284	PBP2X-1	WT, none
		306	MGAS31167	1999	4	39	1	mef(A), msr(D)	5	pbp2x-284	PBP2X-1	WT, none
		307	MGAS31168	1999	4	39	1	mef(A), msr(D)	1	pbp2x-284	PBP2X-1	WT, none
		308	MGAS31169	1999	4	39	1	mef(A), msr(D)	1	pbp2x-284	PBP2X-1	WT, none
		309	MGAS31170	1999	4	39	1	mef(A), msr(D)	1	pbp2x-284	PBP2X-1	WT, none
		310	MGAS31171	1999	4	39	1	mef(A), msr(D)	1	pbp2x-284	PBP2X-1	WT, none
		311	MGAS31172	1999	4	39	1	mef(A), msr(D)	5	pbp2x-284	PBP2X-1	WT, none
		312	MGAS31173	1999	4	39	1	mef(A), msr(D)	1	pbp2x-284	PBP2X-1	WT, none
		313	MGAS31174	1999	4	39	1	mef(A), msr(D)	1	pbp2x-284	PBP2X-1	WT, none
		314	MGAS31175	1999	4	39	1	mef(A), msr(D)	4	pbp2x-284	PBP2X-1	WT, none
		315	MGAS31176	1999	4	39	1	mef(A), msr(D)	1	pbp2x-284	PBP2X-1	WT, none
		316	MGAS31177	1999	4	39	1	mef(A), msr(D)	1	pbp2x-284	PBP2X-1	WT, none
		317	MGAS31178	1999	4	39	1	mef(A), msr(D)	1	pbp2x-284	PBP2X-1	WT, none
		318	MGAS31179	1999	4	39	1	mef(A), msr(D)	1	pbp2x-284	PBP2X-1	WT, none
		319	MGAS31180	1999	4	39	1	mef(A), msr(D)	1	pbp2x-284	PBP2X-1	WT, none
		320	MGAS31181	1999	4	39	1	mef(A), msr(D)	1	pbp2x-284	PBP2X-1	WT, none
		321	MGAS31182	1999	4	39	1	mef(A), msr(D)	1	pbp2x-284	PBP2X-1	WT, none
		322	MGAS31183	1999	4	39	1	mef(A), msr(D)	1	pbp2x-284	PBP2X-1	WT, none
		323	MGAS31184	1999	4	39	1	mef(A), msr(D)	1	pbp2x-284	PBP2X-1	WT, none
		324	MGAS31185	1999	4	39	1	mef(A), msr(D)	1	pbp2x-284	PBP2X-1	WT, none
		325	MGAS31186	1999	4	39	1	mef(A), msr(D)	4	pbp2x-284	PBP2X-1	WT, none
		326	MGAS31187	1999	4	39	1	mef(A), msr(D)	1	pbp2x-284	PBP2X-1	WT, none
		327	MGAS31188	1999	4	39	1	mef(A), msr(D)	1	pbp2x-284	PBP2X-1	WT, none
		328	MGAS31189	1999	4	39	1	mef(A), msr(D)	1	pbp2x-284	PBP2X-1	WT, none
		329	MGAS31190	1999	4	39	1	mef(A), msr(D)	5	pbp2x-284	PBP2X-1	WT, none
		330	MGAS31191	1999	4	39	1	mef(A), msr(D)	1	pbp2x-284	PBP2X-1	WT, none
		331	MGAS31192	1999	4	39	1	mef(A), msr(D)	1	pbp2x-284	PBP2X-1	WT, none
		332	MGAS31193	1999	4	39	1	mef(A), msr(D)	1	pbp2x-284	PBP2X-1	WT, none
		333	MGAS31194	1999	4	39	1	mef(A), msr(D)	4	pbp2x-284	PBP2X-1	WT, none
		334	MGAS31195	1999	4	39	1	mef(A), msr(D)	1	pbp2x-284	PBP2X-1	WT, none
		335	MGAS31196	1999	4	39	1	mef(A), msr(D)	1	pbp2x-284	PBP2X-1	WT, none
		336	MGAS31197	1999	4	39	1	mef(A), msr(D)	1	pbp2x-284	PBP2X-1	WT, none
		337	MGAS31198	1999	4	39	1	mef(A), msr(D)	4	pbp2x-284	PBP2X-1	WT, none
		338	MGAS31199	1999	4	39	1	mef(A), msr(D)	1	pbp2x-284	PBP2X-1	WT, none
		339	MGAS31200	1999	4	39	1	mef(A), msr(D)	1	pbp2x-284	PBP2X-1	WT, none
		340	MGAS31201	1999	4	39	1	mef(A), msr(D)	1	pbp2x-284	PBP2X-1	WT, none
		341	MGAS31202	1999	4	39	1	mef(A), msr(D)	1	pbp2x-284	PBP2X-1	WT, none
		342	MGAS31203	1999	4	39	1	mef(A), msr(D)	5	pbp2x-284	PBP2X-1	WT, none
		343	MGAS31204	1999	4	39	1	mef(A), msr(D)	1	pbp2x-284	PBP2X-1	WT, none
		344	MGAS31205	1999	4	39	1	mef(A), msr(D)	4	pbp2x-284	PBP2X-1	WT, none
		345	MGAS31206	1999	4	39	1	mef(A), msr(D)	1	pbp2x-284	PBP2X-1	WT, none
		346	MGAS31207	1999	4	39	1	mef(A), msr(D)	1	pbp2x-284	PBP2X-1	WT, none
		347	MGAS31208	1999	4	39	1	mef(A), msr(D)	6	pbp2x-284	PBP2X-1	WT, none
		348	MGAS31210	1999	4	39	1	mef(A), msr(D)	1	pbp2x-284	PBP2X-1	WT, none
		349	MGAS31211	1999	4	39	1	mef(A), msr(D)	1	pbp2x-284	PBP2X-1	WT, none
		350	MGAS31212	1999	4	39	1	mef(A), msr(D)	1	pbp2x-284	PBP2X-1	WT, none
		351	MGAS31213	1999	4	39	1	mef(A), msr(D)	5	pbp2x-284	PBP2X-1	WT, none
		352	MGAS31214	1999	4	39	1	mef(A), msr(D)	1	pbp2x-284	PBP2X-1	WT, none
		353	MGAS31216	1999	4	39	1	mef(A), msr(D)	1	pbp2x-284	PBP2X-1	WT, none
		354	MGAS31217	1999	4	39	1	mef(A), msr(D)	1	pbp2x-284	PBP2X-1	WT, none
		355	MGAS31218	1999	4	39	1	mef(A), msr(D)	1	pbp2x-284	PBP2X-1	WT, none
		356	MGAS31219	1999	4	39	1	mef(A), msr(D)	1	pbp2x-284	PBP2X-1	WT, none
		357	MGAS31220	1999	4	39	1	mef(A), msr(D)	1	pbp2x-284	PBP2X-1	WT, none
		358	MGAS31221	1999	4	39	1	mef(A), msr(D)	1	pbp2x-284	PBP2X-1	WT, none
		359	MGAS31222	1999	4	39	1	mef(A), msr(D)	1	pbp2x-284	PBP2X-1	WT, none
		360	MGAS31223	1999	4	39	1	mef(A), msr(D)	1	pbp2x-284	PBP2X-1	WT, none
		361	MGAS31224	1999	4	39	1	mef(A), msr(D)	1	pbp2x-284	PBP2X-1	WT, none
		362	MGAS31225	1999	4	39	1	mef(A), msr(D)	1	pbp2x-284	PBP2X-1	WT, none
		363	MGAS31226	1999	4	39	1	mef(A), msr(D)	5	pbp2x-284	PBP2X-1	WT, none
		364	MGAS31227	1999	4	39	1	mef(A), msr(D)	1	pbp2x-284	PBP2X-1	WT, none
		365	MGAS31228	1999	4	39	1	mef(A), msr(D)	1	pbp2x-284	PBP2X-1	WT, none
		366	MGAS31229	1999	4	39	1	mef(A), msr(D)	1	pbp2x-284	PBP2X-1	WT, none
		367	MGAS31230	1999	4	39	1	mef(A), msr(D)	1	pbp2x-284	PBP2X-1	WT, none
		368	MGAS31231	1999	4	39	1	mef(A), msr(D)	5	pbp2x-284	PBP2X-1	WT, none
		369	MGAS31232	1999	4	39	1	mef(A), msr(D)	1	pbp2x-284	PBP2X-1	WT, none
		370	MGAS31233	1999	4	39	1	mef(A), msr(D)	1	pbp2x-284	PBP2X-1	WT, none
		371	MGAS31234	1999	4	39	1	mef(A), msr(D)	1	pbp2x-284	PBP2X-1	WT, none
		372	MGAS31235	1999	4	39	1	mef(A), msr(D)	5	pbp2x-284	PBP2X-1	WT, none
		373	MGAS31236	1999	4	39	1	mef(A), msr(D)	1	pbp2x-284	PBP2X-1	WT, none
		374	MGAS31237	1999	4	39	1	mef(A), msr(D)	1	pbp2x-284	PBP2X-1	WT, none
		375	MGAS31238	1999	4	39	1	mef(A), msr(D)	1	pbp2x-284	PBP2X-1	WT, none
		376	MGAS31239	1999	4	39	1	mef(A), msr(D)	1	pbp2x-284	PBP2X-1	WT, none
		377	MGAS31240	1999	4	39	1	mef(A), msr(D)	1	pbp2x-284	PBP2X-1	WT, none
		378	MGAS31241	1999	4	39	1	mef(A), msr(D)	1	pbp2x-284	PBP2X-1	WT, none
		379	MGAS31242	1999	4	39	1	mef(A), msr(D)	1	pbp2x-284	PBP2X-1	WT, none
		380	MGAS31244	1999	4	39	1	mef(A), msr(D)	1	pbp2x-284	PBP2X-1	WT, none
		381	MGAS31245	1999	4	39	1	mef(A), msr(D)	1	pbp2x-284	PBP2X-1	WT, none
		382	MGAS31246	1999	4	39	1	mef(A), msr(D)	4	pbp2x-284	PBP2X-1	WT, none
		383	MGAS31247	1999	4	39	1	mef(A), msr(D)	5	pbp2x-284	PBP2X-1	WT, none
		384	MGAS31248	1999	4	39	1	mef(A), msr(D)	1	pbp2x-284	PBP2X-1	WT, none
		385	MGAS31249	1999	4	39	1	mef(A), msr(D)	1	pbp2x-284	PBP2X-1	WT, none
		386	MGAS31250	1999	4	39	1	mef(A), msr(D)	4	pbp2x-284	PBP2X-1	WT, none
		387	MGAS31251	1999	4	39	1	mef(A), msr(D)	4	pbp2x-284	PBP2X-1	WT, none
		388	MGAS31252	1999	4	39	1	mef(A), msr(D)	1	pbp2x-284	PBP2X-1	WT, none
		389	MGAS31253	1999	4	39	1	mef(A), msr(D)	1	pbp2x-284	PBP2X-1	WT, none
		390	MGAS31254	1999	4	39	1	mef(A), msr(D)	1	pbp2x-284	PBP2X-1	WT, none
		391	MGAS31256	1999	4	39	1	mef(A), msr(D)	4	pbp2x-284	PBP2X-1	WT, none
		392	MGAS31257	1999	4	39	1	mef(A), msr(D)	1	pbp2x-284	PBP2X-1	WT, none
		393	MGAS31258	1999	4	39	1	mef(A), msr(D)	6	pbp2x-284	PBP2X-1	WT, none
		394	MGAS31259	1999	4	39	1	mef(A), msr(D)	1	pbp2x-284	PBP2X-1	WT, none
		395	MGAS31260	1999	4	39	1	mef(A), msr(D)	1	pbp2x-284	PBP2X-1	WT, none
		396	MGAS31261	1999	4	39	1	mef(A), msr(D)	1	pbp2x-284	PBP2X-1	WT, none
		397	MGAS31262	1999	4	39	1	mef(A), msr(D)	1	pbp2x-284	PBP2X-1	WT, none
		398	MGAS31263	1999	4	39	1	mef(A), msr(D)	1	pbp2x-284	PBP2X-1	WT, none
		399	MGAS31264	1999	4	39	1	mef(A), msr(D)	1	pbp2x-284	PBP2X-1	WT, none
		400	MGAS31266	1999	4	39	1	mef(A), msr(D)	1	pbp2x-284	PBP2X-1	WT, none
		401	MGAS31267	1999	4	39	1	mef(A), msr(D)	1	pbp2x-284	PBP2X-1	WT, none
		402	MGAS31268	1999	4	39	1	mef(A), msr(D)	1	pbp2x-284	PBP2X-1	WT, none
		403	MGAS31269	1999	4	39	1	mef(A), msr(D)	1	pbp2x-284	PBP2X-1	WT, none
		404	MGAS31270	1999	4	39	1	mef(A), msr(D)	1	pbp2x-284	PBP2X-1	WT, none
		405	MGAS31271	1999	4	39	1	mef(A), msr(D)	5	pbp2x-284	PBP2X-1	WT, none
		406	MGAS31272	1999	4	39	1	mef(A), msr(D)	1	pbp2x-284	PBP2X-1	WT, none
		407	MGAS31273	1999	4	39	1	mef(A), msr(D)	1	pbp2x-284	PBP2X-1	WT, none
		408	MGAS31274	1999	4	39	1	mef(A), msr(D)	1	pbp2x-284	PBP2X-1	WT, none
		409	MGAS31275	1999	4	39	1	mef(A), msr(D)	1	pbp2x-284	PBP2X-1	WT, none
		410	MGAS31276	1999	4	39	1	mef(A), msr(D)	1	pbp2x-284	PBP2X-1	WT, none
		411	MGAS31277	1999	4	39	1	mef(A), msr(D)	1	pbp2x-284	PBP2X-1	WT, none
		412	MGAS31278	1999	4	39	1	mef(A), msr(D)	1	pbp2x-284	PBP2X-1	WT, none
		413	MGAS31279	1999	4	39	1	mef(A), msr(D)	1	pbp2x-284	PBP2X-1	WT, none
		414	MGAS31280	1999	4	39	1	mef(A), msr(D)	1	pbp2x-284	PBP2X-1	WT, none
		415	MGAS31281	1999	4	39	1	mef(A), msr(D)	1	pbp2x-284	PBP2X-1	WT, none
		416	MGAS31283	1999	4	39	1	mef(A), msr(D)	1	pbp2x-284	PBP2X-1	WT, none
		417	MGAS31284	1999	4	39	1	mef(A), msr(D)	1	pbp2x-284	PBP2X-1	WT, none
		418	MGAS31285	1999	4	39	1	mef(A), msr(D)	1	pbp2x-284	PBP2X-1	WT, none
		419	MGAS31286	1999	4	39	1	mef(A), msr(D)	1	pbp2x-284	PBP2X-1	WT, none
		420	MGAS31287	1999	4	39	1	mef(A), msr(D)	1	pbp2x-284	PBP2X-1	WT, none
		421	MGAS31297	1999	4	39	1	mef(A), msr(D)	1	pbp2x-284	PBP2X-1	WT, none
		422	MGAS31298	1999	4	39	1	mef(A), msr(D)	1	pbp2x-284	PBP2X-1	WT, none
		423	MGAS31300	1999	4	39	1	mef(A), msr(D)	84	pbp2x-284	PBP2X-1	WT, none
		424	MGAS31301	1999	4	39	1	mef(A), msr(D)	1	pbp2x-284	PBP2X-1	WT, none
		425	MGAS31302	1999	4	39	1	mef(A), msr(D)	1	pbp2x-284	PBP2X-1	WT, none
		426	MGAS31303	1999	4	39	1	mef(A), msr(D)	1	pbp2x-284	PBP2X-1	WT, none
		427	MGAS31304	1999	4	39	1	mef(A), msr(D)	1	pbp2x-284	PBP2X-1	WT, none
		428	MGAS31305	1999	4	39	1	mef(A), msr(D)	74	pbp2x-284	PBP2X-1	WT, none
		429	MGAS31306	1999	4	39	1	mef(A), msr(D)	1	pbp2x-284	PBP2X-1	WT, none
		430	MGAS31307	1999	4	39	1	mef(A), msr(D)	1	pbp2x-284	PBP2X-1	WT, none
		431	MGAS31308	1999	4	39	1	mef(A), msr(D)	6	pbp2x-284	PBP2X-1	WT, none
		432	MGAS31309	1999	4	39	1	mef(A), msr(D)	1	pbp2x-284	PBP2X-1	WT, none
		433	MGAS31311	1999	4	39	1	mef(A), msr(D)	1	pbp2x-284	PBP2X-1	WT, none
		434	MGAS31312	1999	4	39	1	mef(A), msr(D)	1	pbp2x-284	PBP2X-1	WT, none
		435	MGAS31313	1999	4	39	1	mef(A), msr(D)	1	pbp2x-284	PBP2X-1	WT, none
		436	MGAS31314	1999	4	39	1	mef(A), msr(D)	1	pbp2x-284	PBP2X-1	WT, none
		437	MGAS31315	1999	4	39	1	mef(A), msr(D)	1	pbp2x-284	PBP2X-1	WT, none
		438	MGAS31316	1999	4	39	1	mef(A), msr(D)	1	pbp2x-284	PBP2X-1	WT, none
		439	MGAS31317	1999	4	39	1	mef(A), msr(D)	1	pbp2x-284	PBP2X-1	WT, none
		440	MGAS31318	1999	4	39	1	mef(A), msr(D)	1	pbp2x-284	PBP2X-1	WT, none
		441	MGAS31320	1999	4	39	1	mef(A), msr(D)	1	pbp2x-284	PBP2X-1	WT, none
		442	MGAS31321	1999	4	39	1	mef(A), msr(D)	6	pbp2x-284	PBP2X-1	WT, none
		443	MGAS31322	1999	4	39	1	mef(A), msr(D)	4	pbp2x-284	PBP2X-1	WT, none
		444	MGAS31323	1999	4	39	1	mef(A), msr(D)	1	pbp2x-284	PBP2X-1	WT, none
		445	MGAS31324	1999	4	39	1	mef(A), msr(D)	1	pbp2x-284	PBP2X-1	WT, none
		446	MGAS31325	1999	4	39	1	mef(A), msr(D)	1	pbp2x-284	PBP2X-1	WT, none
		447	MGAS31326	1999	4	39	1	mef(A), msr(D)	4	pbp2x-284	PBP2X-1	WT, none
		448	MGAS31327	1999	4	39	1	mef(A), msr(D)	4	pbp2x-284	PBP2X-1	WT, none
		449	MGAS31328	1999	4	39	1	mef(A), msr(D)	1	pbp2x-284	PBP2X-1	WT, none
		450	MGAS31329	1999	4	39	1	mef(A), msr(D)	1	pbp2x-284	PBP2X-1	WT, none
		451	MGAS31330	1999	4	39	1	mef(A), msr(D)	4	pbp2x-284	PBP2X-1	WT, none
		452	MGAS31331	1999	4	39	1	mef(A), msr(D)	1	pbp2x-284	PBP2X-1	WT, none
		453	MGAS31332	1999	4	39	1	mef(A), msr(D)	1	pbp2x-284	PBP2X-1	WT, none
		454	MGAS31333	1999	4	39	1	mef(A), msr(D)	1	pbp2x-284	PBP2X-1	WT, none
		455	MGAS31334	1999	4	39	1	mef(A), msr(D)	1	pbp2x-284	PBP2X-1	WT, none
		456	MGAS31761	1999	4	39	1	mef(A), msr(D)	4	pbp2x-284	PBP2X-1	WT, none
		457	MGAS31762	1999	4	39	1	mef(A), msr(D)	1	pbp2x-284	PBP2X-1	WT, none
		458	MGAS31763	1999	4	39	1	mef(A), msr(D)	1	pbp2x-284	PBP2X-1	WT, none
		459	MGAS31764	1999	4	39	1	mef(A), msr(D)	1	pbp2x-284	PBP2X-1	WT, none
		460	MGAS31765	1999	4	39	1	mef(A), msr(D)	1	pbp2x-284	PBP2X-1	WT, none
		461	MGAS31766	1999	4	39	1	mef(A), msr(D)	1	pbp2x-284	PBP2X-1	WT, none
		462	MGAS31767	1999	4	39	1	mef(A), msr(D)	1	pbp2x-284	PBP2X-1	WT, none
		463	MGAS31815	1999	4	39	1	mef(A), msr(D)	1	pbp2x-284	PBP2X-1	WT, none
		464	MGAS31816	1999	4	39	1	mef(A), msr(D)	1	pbp2x-284	PBP2X-1	WT, none
		465	MGAS31817	1999	4	39	1	mef(A), msr(D)	5	pbp2x-284	PBP2X-1	WT, none
		466	MGAS31823	1999	4	39	1	mef(A), msr(D)	1	pbp2x-284	PBP2X-1	WT, none
		467	MGAS31824	1999	4	39	1	mef(A), msr(D)	1	pbp2x-284	PBP2X-1	WT, none
		468	MGAS31825	1999	4	39	1	mef(A), msr(D)	1	pbp2x-284	PBP2X-1	WT, none
		469	MGAS31826	1999	4	39	1	mef(A), msr(D)	1	pbp2x-284	PBP2X-1	WT, none
		470	MGAS31827	1999	4	39	1	mef(A), msr(D)	1	pbp2x-284	PBP2X-1	WT, none
		471	MGAS31828	1999	4	39	1	mef(A), msr(D)	1	pbp2x-284	PBP2X-1	WT, none
		472	MGAS31829	1999	4	39	1	mef(A), msr(D)	1	pbp2x-284	PBP2X-1	WT, none
		473	MGAS31830	1999	4	39	1	mef(A), msr(D)	1	pbp2x-284	PBP2X-1	WT, none
		474	MGAS31831	1999	4	39	1	mef(A), msr(D)	5	pbp2x-284	PBP2X-1	WT, none
		475	MGAS29705	2000	4	39	1	mef(A), msr(D)	1	pbp2x-284	PBP2X-1	WT, none
		476	MGAS29706	2000	4	39	1	mef(A), msr(D)	1	pbp2x-284	PBP2X-1	WT, none
		477	MGAS29707	2000	4	39	1	mef(A), msr(D)	1	pbp2x-284	PBP2X-1	WT, none
		478	MGAS29708	2000	4	39	1	mef(A), msr(D)	1	pbp2x-284	PBP2X-1	WT, none
		479	MGAS29712	2000	4	39	1	mef(A), msr(D)	4	pbp2x-284	PBP2X-1	WT, none
		480	MGAS29713	2000	4	39	1	mef(A), msr(D)	1	pbp2x-284	PBP2X-1	WT, none
		481	MGAS29716	2000	4	39	1	mef(A), msr(D)	10	pbp2x-284	PBP2X-1	WT, none
		482	MGAS29718	2000	4	39	1	mef(A), msr(D)	6	pbp2x-284	PBP2X-1	WT, none
		483	MGAS29720	2000	4	39	1	mef(A), msr(D)	4	pbp2x-284	PBP2X-1	WT, none
		484	MGAS29722	2000	4	39	1	mef(A), msr(D)	4	pbp2x-284	PBP2X-1	WT, none
		485	MGAS29723	2000	4	39	1	mef(A), msr(D)	1	pbp2x-284	PBP2X-1	WT, none
		486	MGAS29724	2000	4	39	1	mef(A), msr(D)	4	pbp2x-284	PBP2X-1	WT, none
		487	MGAS29725	2000	4	39	1	mef(A), msr(D)	4	pbp2x-284	PBP2X-1	WT, none
		488	MGAS29836	2000	4	39	1	mef(A), msr(D)	1	pbp2x-284	PBP2X-1	WT, none
		489	MGAS30000	2000	4	39	1	mef(A), msr(D)	1	pbp2x-284	PBP2X-1	WT, none
		490	MGAS30001	2000	4	39	1	mef(A), msr(D)	10	pbp2x-284	PBP2X-1	WT, none
		491	MGAS30003	2000	4	39	1	mef(A), msr(D)	1	pbp2x-284	PBP2X-1	WT, none
		492	MGAS30004	2000	4	39	1	mef(A), msr(D)	1	pbp2x-284	PBP2X-1	WT, none
		493	MGAS30210	2000	4	39	1	mef(A), msr(D)	1	pbp2x-284	PBP2X-1	WT, none
		494	MGAS30211	2000	4	39	1	mef(A), msr(D)	6	pbp2x-284	PBP2X-1	WT, none
		495	MGAS30213	2000	4	39	1	mef(A), msr(D)	1	pbp2x-284	PBP2X-1	WT, none
		496	MGAS30214	2000	4	39	1	mef(A), msr(D)	5	pbp2x-284	PBP2X-1	WT, none
		497	MGAS30215	2000	4	39	1	mef(A), msr(D)	1	pbp2x-284	PBP2X-1	WT, none
		498	MGAS30216	2000	4	39	1	mef(A), msr(D)	1	pbp2x-284	PBP2X-1	WT, none
		499	MGAS30217	2000	4	39	1	mef(A), msr(D)	81	pbp2x-284	PBP2X-1	WT, none
		500	MGAS30218	2000	4	39	1	mef(A), msr(D)	1	pbp2x-284	PBP2X-1	WT, none
		501	MGAS30219	2000	4	39	1	mef(A), msr(D)	1	pbp2x-284	PBP2X-1	WT, none
		502	MGAS30220	2000	4	39	1	mef(A), msr(D)	1	pbp2x-284	PBP2X-1	WT, none
		503	MGAS30221	2000	4	39	1	mef(A), msr(D)	1	pbp2x-284	PBP2X-1	WT, none
		504	MGAS30222	2000	4	39	1	mef(A), msr(D)	1	pbp2x-284	PBP2X-1	WT, none
		505	MGAS30223	2000	4	39	1	mef(A), msr(D)	1	pbp2x-284	PBP2X-1	WT, none
		506	MGAS30224	2000	4	39	1	mef(A), msr(D)	4	pbp2x-284	PBP2X-1	WT, none
		507	MGAS30225	2000	4	39	1	mef(A), msr(D)	1	pbp2x-284	PBP2X-1	WT, none
		508	MGAS30226	2000	4	39	1	mef(A), msr(D)	1	pbp2x-284	PBP2X-1	WT, none
		509	MGAS30227	2000	4	39	1	mef(A), msr(D)	1	pbp2x-284	PBP2X-1	WT, none
		510	MGAS30228	2000	4	39	1	mef(A), msr(D)	1	pbp2x-284	PBP2X-1	WT, none
		511	MGAS30229	2000	4	39	1	mef(A), msr(D)	1	pbp2x-284	PBP2X-1	WT, none
		512	MGAS30231	2000	4	39	1	mef(A), msr(D)	1	pbp2x-284	PBP2X-1	WT, none
		513	MGAS30233	2000	4	39	1	mef(A), msr(D)	4	pbp2x-284	PBP2X-1	WT, none
		514	MGAS30234	2000	4	39	1	mef(A), msr(D)	1	pbp2x-284	PBP2X-1	WT, none
		515	MGAS30235	2000	4	39	1	mef(A), msr(D)	4	pbp2x-284	PBP2X-1	WT, none
		516	MGAS30236	2000	4	39	1	mef(A), msr(D)	1	pbp2x-284	PBP2X-1	WT, none
		517	MGAS30237	2000	4	39	1	mef(A), msr(D)	1	pbp2x-284	PBP2X-1	WT, none
		518	MGAS30241	2000	4	39	1	mef(A), msr(D)	1	pbp2x-284	PBP2X-1	WT, none
		519	MGAS30242	2000	4	39	1	mef(A), msr(D)	1	pbp2x-284	PBP2X-1	WT, none
		520	MGAS30243	2000	4	39	1	mef(A), msr(D)	1	pbp2x-284	PBP2X-1	WT, none
		521	MGAS30244	2000	4	39	1	mef(A), msr(D)	4	pbp2x-284	PBP2X-1	WT, none
		522	MGAS30569	2000	4	39	1	mef(A), msr(D)	1	pbp2x-284	PBP2X-1	WT, none
		523	MGAS30570	2000	4	39	1	mef(A), msr(D)	4	pbp2x-284	PBP2X-1	WT, none
		524	MGAS30571	2000	4	39	1	mef(A), msr(D)	1	pbp2x-284	PBP2X-1	WT, none
		525	MGAS30572	2000	4	39	1	mef(A), msr(D)	1	pbp2x-284	PBP2X-1	WT, none
		526	MGAS30573	2000	4	39	1	mef(A), msr(D)	5	pbp2x-284	PBP2X-1	WT, none
		527	MGAS30574	2000	4	39	1	mef(A), msr(D)	1	pbp2x-284	PBP2X-1	WT, none
		528	MGAS30575	2000	4	39	1	mef(A), msr(D)	1	pbp2x-284	PBP2X-1	WT, none
		529	MGAS30576	2000	4	39	1	mef(A), msr(D)	1	pbp2x-284	PBP2X-1	WT, none
		530	MGAS30577	2000	4	39	1	mef(A), msr(D)	1	pbp2x-284	PBP2X-1	WT, none
		531	MGAS30578	2000	4	39	1	mef(A), msr(D)	1	pbp2x-284	PBP2X-1	WT, none
		532	MGAS30579	2000	4	39	1	mef(A), msr(D)	1	pbp2x-284	PBP2X-1	WT, none
		533	MGAS30580	2000	4	39	1	mef(A), msr(D)	1	pbp2x-284	PBP2X-1	WT, none
		534	MGAS30581	2000	4	39	1	mef(A), msr(D)	1	pbp2x-284	PBP2X-1	WT, none
		535	MGAS30582	2000	4	39	1	mef(A), msr(D)	4	pbp2x-284	PBP2X-1	WT, none
		536	MGAS30583	2000	4	39	1	mef(A), msr(D)	1	pbp2x-284	PBP2X-1	WT, none
		537	MGAS30584	2000	4	39	1	mef(A), msr(D)	5	pbp2x-284	PBP2X-1	WT, none
		538	MGAS30585	2000	4	39	1	mef(A), msr(D)	1	pbp2x-284	PBP2X-1	WT, none
		539	MGAS30587	2000	4	39	1	mef(A), msr(D)	1	pbp2x-284	PBP2X-1	WT, none
		540	MGAS30588	2000	4	39	1	mef(A), msr(D)	1	pbp2x-284	PBP2X-1	WT, none
		541	MGAS30589	2000	4	39	1	mef(A), msr(D)	1	pbp2x-284	PBP2X-1	WT, none
		542	MGAS30590	2000	4	39	1	mef(A), msr(D)	6	pbp2x-284	PBP2X-1	WT, none
		543	MGAS30591	2000	4	39	1	mef(A), msr(D)	1	pbp2x-284	PBP2X-1	WT, none
		544	MGAS30593	2000	4	39	1	mef(A), msr(D)	1	pbp2x-284	PBP2X-1	WT, none
		545	MGAS30594	2000	4	39	1	mef(A), msr(D)	4	pbp2x-284	PBP2X-1	WT, none
		546	MGAS30595	2000	4	39	1	mef(A), msr(D)	4	pbp2x-284	PBP2X-1	WT, none
		547	MGAS30596	2000	4	39	1	mef(A), msr(D)	4	pbp2x-284	PBP2X-1	WT, none
		548	MGAS30597	2000	4	39	1	mef(A), msr(D)	1	pbp2x-284	PBP2X-1	WT, none
		549	MGAS30598	2000	4	39	1	mef(A), msr(D)	4	pbp2x-284	PBP2X-1	WT, none
		550	MGAS30599	2000	4	39	1	mef(A), msr(D)	1	pbp2x-284	PBP2X-1	WT, none
		551	MGAS30600	2000	4	39	1	mef(A), msr(D)	22	pbp2x-284	PBP2X-1	WT, none
		552	MGAS30602	2000	4	39	1	mef(A), msr(D)	1	pbp2x-284	PBP2X-1	WT, none
		553	MGAS30603	2000	4	39	1	mef(A), msr(D)	1	pbp2x-284	PBP2X-1	WT, none
		554	MGAS30605	2000	4	39	1	mef(A), msr(D)	1	pbp2x-284	PBP2X-1	WT, none
		555	MGAS30606	2000	4	39	1	mef(A), msr(D)	4	pbp2x-284	PBP2X-1	WT, none
		556	MGAS30607	2000	4	39	1	mef(A), msr(D)	5	pbp2x-284	PBP2X-1	WT, none
		557	MGAS30608	2000	4	39	1	mef(A), msr(D)	1	pbp2x-284	PBP2X-1	WT, none
		558	MGAS30609	2000	4	39	1	mef(A), msr(D)	1	pbp2x-284	PBP2X-1	WT, none
		559	MGAS30610	2000	4	39	1	mef(A), msr(D)	1	pbp2x-284	PBP2X-1	WT, none
		560	MGAS30611	2000	4	39	1	mef(A), msr(D)	1	pbp2x-284	PBP2X-1	WT, none
		561	MGAS30612	2000	4	39	1	mef(A), msr(D)	1	pbp2x-284	PBP2X-1	WT, none
		562	MGAS30615	2000	4	39	1	mef(A), msr(D)	4	pbp2x-284	PBP2X-1	WT, none
		563	MGAS30618	2000	4	39	1	mef(A), msr(D)	1	pbp2x-284	PBP2X-1	WT, none
		564	MGAS30623	2000	4	39	1	mef(A), msr(D)	4	pbp2x-284	PBP2X-1	WT, none
		565	MGAS30625	2000	4	39	1	mef(A), msr(D)	1	pbp2x-284	PBP2X-1	WT, none
		566	MGAS30627	2000	4	39	1	mef(A), msr(D)	1	pbp2x-284	PBP2X-1	WT, none
		567	MGAS30629	2000	4	39	1	mef(A), msr(D)	72	pbp2x-284	PBP2X-1	WT, none
		568	MGAS30630	2000	4	39	1	mef(A), msr(D)	1	pbp2x-284	PBP2X-1	WT, none
		569	MGAS30631	2000	4	39	1	mef(A), msr(D)	1	pbp2x-284	PBP2X-1	WT, none
		570	MGAS30632	2000	4	39	1	mef(A), msr(D)	1	pbp2x-284	PBP2X-1	WT, none
		571	MGAS30633	2000	4	39	1	mef(A), msr(D)	1	pbp2x-284	PBP2X-1	WT, none
		572	MGAS30634	2000	4	39	1	mef(A), msr(D)	1	pbp2x-284	PBP2X-1	WT, none
		573	MGAS30636	2000	4	39	1	mef(A), msr(D)	1	pbp2x-284	PBP2X-1	WT, none
		574	MGAS30639	2000	4	39	1	mef(A), msr(D)	1	pbp2x-284	PBP2X-1	WT, none
		575	MGAS30640	2000	4	39	1	mef(A), msr(D)	1	pbp2x-284	PBP2X-1	WT, none
		576	MGAS30641	2000	4	39	1	mef(A), msr(D)	1	pbp2x-284	PBP2X-1	WT, none
		577	MGAS30642	2000	4	39	1	mef(A), msr(D)	5	pbp2x-284	PBP2X-1	WT, none
		578	MGAS30645	2000	4	39	1	mef(A), msr(D)	1	pbp2x-284	PBP2X-1	WT, none
		579	MGAS30648	2000	4	39	1	mef(A), msr(D)	1	pbp2x-284	PBP2X-1	WT, none
		580	MGAS30649	2000	4	39	1	mef(A), msr(D)	1	pbp2x-284	PBP2X-1	WT, none
		581	MGAS30650	2000	4	39	1	mef(A), msr(D)	5	pbp2x-284	PBP2X-1	WT, none
		582	MGAS30651	2000	4	39	1	mef(A), msr(D)	1	pbp2x-284	PBP2X-1	WT, none
		583	MGAS30652	2000	4	39	1	mef(A), msr(D)	1	pbp2x-284	PBP2X-1	WT, none
		584	MGAS30657	2000	4	39	1	mef(A), msr(D)	1	pbp2x-284	PBP2X-1	WT, none
		585	MGAS30659	2000	4	39	1	mef(A), msr(D)	1	pbp2x-284	PBP2X-1	WT, none
		586	MGAS30660	2000	4	39	1	mef(A), msr(D)	4	pbp2x-284	PBP2X-1	WT, none
		587	MGAS30662	2000	4	39	1	mef(A), msr(D)	1	pbp2x-284	PBP2X-1	WT, none
		588	MGAS30663	2000	4	39	1	mef(A), msr(D)	1	pbp2x-284	PBP2X-1	WT, none
		589	MGAS30664	2000	4	39	1	mef(A), msr(D)	1	pbp2x-284	PBP2X-1	WT, none
		590	MGAS30665	2000	4	39	1	mef(A), msr(D)	1	pbp2x-284	PBP2X-1	WT, none
		591	MGAS30666	2000	4	39	1	mef(A), msr(D)	1	pbp2x-284	PBP2X-1	WT, none
		592	MGAS30667	2000	4	39	1	mef(A), msr(D)	4	pbp2x-284	PBP2X-1	WT, none
		593	MGAS30670	2000	4	39	1	mef(A), msr(D)	1	pbp2x-284	PBP2X-1	WT, none
		594	MGAS30673	2000	4	39	1	mef(A), msr(D)	4	pbp2x-284	PBP2X-1	WT, none
		595	MGAS30675	2000	4	39	1	mef(A), msr(D)	1	pbp2x-284	PBP2X-1	WT, none
		596	MGAS30677	2000	4	39	1	mef(A), msr(D)	6	pbp2x-284	PBP2X-1	WT, none
		597	MGAS30678	2000	4	39	1	mef(A), msr(D)	1	pbp2x-284	PBP2X-1	WT, none
		598	MGAS30680	2000	4	39	1	mef(A), msr(D)	6	pbp2x-284	PBP2X-1	WT, none
		599	MGAS30681	2000	4	39	1	mef(A), msr(D)	1	pbp2x-284	PBP2X-1	WT, none
		600	MGAS30682	2000	4	39	1	mef(A), msr(D)	10	pbp2x-284	PBP2X-1	WT, none
		601	MGAS30683	2000	4	39	1	mef(A), msr(D)	1	pbp2x-284	PBP2X-1	WT, none
		602	MGAS30684	2000	4	39	1	mef(A), msr(D)	1	pbp2x-284	PBP2X-1	WT, none
		603	MGAS30685	2000	4	39	1	mef(A), msr(D)	4	pbp2x-284	PBP2X-1	WT, none
		604	MGAS30692	2000	4	39	1	mef(A), msr(D)	6	pbp2x-284	PBP2X-1	WT, none
		605	MGAS30693	2000	4	39	1	mef(A), msr(D)	4	pbp2x-284	PBP2X-1	WT, none
		606	MGAS30696	2000	4	39	1	mef(A), msr(D)	1	pbp2x-284	PBP2X-1	WT, none
		607	MGAS30698	2000	4	39	1	mef(A), msr(D)	1	pbp2x-284	PBP2X-1	WT, none
		608	MGAS30701	2000	4	39	1	mef(A), msr(D)	4	pbp2x-284	PBP2X-1	WT, none
		609	MGAS30704	2000	4	39	1	mef(A), msr(D)	10	pbp2x-284	PBP2X-1	WT, none
		610	MGAS30706	2000	4	39	1	mef(A), msr(D)	56	pbp2x-284	PBP2X-1	WT, none
		611	MGAS30707	2000	4	39	1	mef(A), msr(D)	1	pbp2x-284	PBP2X-1	WT, none
		612	MGAS30708	2000	4	39	1	mef(A), msr(D)	1	pbp2x-284	PBP2X-1	WT, none
		613	MGAS30710	2000	4	39	1	mef(A), msr(D)	6	pbp2x-284	PBP2X-1	WT, none
		614	MGAS30717	2000	4	39	1	mef(A), msr(D)	4	pbp2x-284	PBP2X-1	WT, none
		615	MGAS30718	2000	4	39	1	mef(A), msr(D)	6	pbp2x-284	PBP2X-1	WT, none
		616	MGAS30720	2000	4	39	1	mef(A), msr(D)	1	pbp2x-284	PBP2X-1	WT, none
		617	MGAS30722	2000	4	39	1	mef(A), msr(D)	1	pbp2x-284	PBP2X-1	WT, none
		618	MGAS30726	2000	4	39	1	mef(A), msr(D)	4	pbp2x-284	PBP2X-1	WT, none
		619	MGAS30729	2000	4	39	1	mef(A), msr(D)	4	pbp2x-284	PBP2X-1	WT, none
		620	MGAS30730	2000	4	39	1	mef(A), msr(D)	1	pbp2x-284	PBP2X-1	WT, none
		621	MGAS30733	2000	4	39	1	mef(A), msr(D)	5	pbp2x-284	PBP2X-1	WT, none
		622	MGAS30734	2000	4	39	1	mef(A), msr(D)	5	pbp2x-284	PBP2X-1	WT, none
		623	MGAS30741	2000	4	39	1	mef(A), msr(D)	1	pbp2x-284	PBP2X-1	WT, none
		624	MGAS30742	2000	4	39	1	mef(A), msr(D)	1	pbp2x-284	PBP2X-1	WT, none
		625	MGAS30747	2000	4	39	1	mef(A), msr(D)	1	pbp2x-284	PBP2X-1	WT, none
		626	MGAS30967	2000	4	39	1	mef(A), msr(D)	1	pbp2x-284	PBP2X-1	WT, none
		627	MGAS30968	2000	4	39	1	mef(A), msr(D)	1	pbp2x-284	PBP2X-1	WT, none
		628	MGAS30969	2000	4	39	1	mef(A), msr(D)	4	pbp2x-284	PBP2X-1	WT, none
		629	MGAS30970	2000	4	39	1	mef(A), msr(D)	46	pbp2x-284	PBP2X-1	WT, none
		630	MGAS30973	2000	4	39	1	mef(A), msr(D)	4	pbp2x-284	PBP2X-1	WT, none
		631	MGAS30974	2000	4	39	1	mef(A), msr(D)	1	pbp2x-284	PBP2X-1	WT, none
		632	MGAS30975	2000	4	39	1	mef(A), msr(D)	5	pbp2x-284	PBP2X-1	WT, none
		633	MGAS30976	2000	4	39	1	mef(A), msr(D)	1	pbp2x-284	PBP2X-1	WT, none
		634	MGAS30977	2000	4	39	1	mef(A), msr(D)	1	pbp2x-284	PBP2X-1	WT, none
		635	MGAS30978	2000	4	39	1	mef(A), msr(D)	1	pbp2x-284	PBP2X-1	WT, none
		636	MGAS30979	2000	4	39	1	mef(A), msr(D)	6	pbp2x-284	PBP2X-1	WT, none
		637	MGAS30981	2000	4	39	1	mef(A), msr(D)	1	pbp2x-284	PBP2X-1	WT, none
		638	MGAS30982	2000	4	39	1	mef(A), msr(D)	4	pbp2x-284	PBP2X-1	WT, none
		639	MGAS30983	2000	4	39	1	mef(A), msr(D)	4	pbp2x-284	PBP2X-1	WT, none
		640	MGAS30984	2000	4	39	1	mef(A), msr(D)	4	pbp2x-284	PBP2X-1	WT, none
		641	MGAS30985	2000	4	39	1	mef(A), msr(D)	1	pbp2x-284	PBP2X-1	WT, none
		642	MGAS30986	2000	4	39	1	mef(A), msr(D)	1	pbp2x-284	PBP2X-1	WT, none
		643	MGAS30987	2000	4	39	1	mef(A), msr(D)	1	pbp2x-284	PBP2X-1	WT, none
		644	MGAS30989	2000	4	39	1	mef(A), msr(D)	5	pbp2x-284	PBP2X-1	WT, none
		645	MGAS30990	2000	4	39	1	mef(A), msr(D)	1	pbp2x-284	PBP2X-1	WT, none
		646	MGAS30991	2000	4	39	1	mef(A), msr(D)	1	pbp2x-284	PBP2X-1	WT, none
		647	MGAS30993	2000	4	39	1	mef(A), msr(D)	1	pbp2x-284	PBP2X-1	WT, none
		648	MGAS30995	2000	4	39	1	mef(A), msr(D)	1	pbp2x-284	PBP2X-1	WT, none
		649	MGAS30996	2000	4	39	1	mef(A), msr(D)	4	pbp2x-284	PBP2X-1	WT, none
		650	MGAS30998	2000	4	39	1	mef(A), msr(D)	1	pbp2x-284	PBP2X-1	WT, none
		651	MGAS31005	2000	4	39	1	mef(A), msr(D)	1	pbp2x-284	PBP2X-1	WT, none
		652	MGAS31009	2000	4	39	1	mef(A), msr(D)	4	pbp2x-284	PBP2X-1	WT, none
		653	MGAS31010	2000	4	39	1	mef(A), msr(D)	5	pbp2x-284	PBP2X-1	WT, none
		654	MGAS31012	2000	4	39	1	mef(A), msr(D)	10	pbp2x-284	PBP2X-1	WT, none
		655	MGAS31015	2000	4	39	1	mef(A), msr(D)	1	pbp2x-284	PBP2X-1	WT, none
		656	MGAS31016	2000	4	39	1	mef(A), msr(D)	4	pbp2x-284	PBP2X-1	WT, none
		657	MGAS31017	2000	4	39	1	mef(A), msr(D)	1	pbp2x-284	PBP2X-1	WT, none
		658	MGAS31019	2000	4	39	1	mef(A), msr(D)	1	pbp2x-284	PBP2X-1	WT, none
		659	MGAS31021	2000	4	39	1	mef(A), msr(D)	1	pbp2x-284	PBP2X-1	WT, none
		660	MGAS31022	2000	4	39	1	mef(A), msr(D)	1	pbp2x-284	PBP2X-1	WT, none
		661	MGAS31024	2000	4	39	1	mef(A), msr(D)	1	pbp2x-284	PBP2X-1	WT, none
		662	MGAS31025	2000	4	39	1	mef(A), msr(D)	1	pbp2x-284	PBP2X-1	WT, none
		663	MGAS31028	2000	4	39	1	mef(A), msr(D)	1	pbp2x-284	PBP2X-1	WT, none
		664	MGAS31030	2000	4	39	1	mef(A), msr(D)	5	pbp2x-284	PBP2X-1	WT, none
		665	MGAS31031	2000	4	39	1	mef(A), msr(D)	4	pbp2x-284	PBP2X-1	WT, none
		666	MGAS31034	2000	4	39	1	mef(A), msr(D)	10	pbp2x-284	PBP2X-1	WT, none
		667	MGAS31036	2000	4	39	1	mef(A), msr(D)	10	pbp2x-284	PBP2X-1	WT, none
		668	MGAS31038	2000	4	39	1	mef(A), msr(D)	1	pbp2x-284	PBP2X-1	WT, none
		669	MGAS31769	2000	4	39	1	mef(A), msr(D)	4	pbp2x-284	PBP2X-1	WT, none
		670	MGAS31770	2000	4	39	1	mef(A), msr(D)	1	pbp2x-284	PBP2X-1	WT, none
		671	MGAS31772	2000	4	39	1	mef(A), msr(D)	1	pbp2x-284	PBP2X-1	WT, none
		672	MGAS31773	2000	4	39	1	mef(A), msr(D)	1	pbp2x-284	PBP2X-1	WT, none
		673	MGAS31774	2000	4	39	1	mef(A), msr(D)	1	pbp2x-284	PBP2X-1	WT, none
		674	MGAS31775	2000	4	39	1	mef(A), msr(D)	4	pbp2x-284	PBP2X-1	WT, none
		675	MGAS31776	2000	4	39	1	mef(A), msr(D)	1	pbp2x-284	PBP2X-1	WT, none
		676	MGAS31777	2000	4	39	1	mef(A), msr(D)	1	pbp2x-284	PBP2X-1	WT, none
		677	MGAS31781	2000	4	39	1	mef(A), msr(D)	4	pbp2x-284	PBP2X-1	WT, none
		678	MGAS31818	2000	4	39	1	mef(A), msr(D)	1	pbp2x-284	PBP2X-1	WT, none
		679	MGAS29726	2001	4	39	1	mef(A), msr(D)	1	pbp2x-284	PBP2X-1	WT, none
		680	MGAS29730	2001	4	39	1	mef(A), msr(D)	6	pbp2x-284	PBP2X-1	WT, none
		681	MGAS29732	2001	4	39	1	mef(A), msr(D)	1	pbp2x-284	PBP2X-1	WT, none
		682	MGAS29734	2001	4	39	1	mef(A), msr(D)	1	pbp2x-284	PBP2X-1	WT, none
		683	MGAS29748	2001	4	39	1	mef(A), msr(D)	1	pbp2x-284	PBP2X-1	WT, none
		684	MGAS29846	2001	4	39	1	mef(A), msr(D)	1	pbp2x-284	PBP2X-1	WT, none
		685	MGAS29849	2001	4	39	1	mef(A), msr(D)	1	pbp2x-284	PBP2X-1	WT, none
		686	MGAS29853	2001	4	39	1	mef(A), msr(D)	1	pbp2x-284	PBP2X-1	WT, none
		687	MGAS29856	2001	4	39	1	mef(A), msr(D)	4	pbp2x-284	PBP2X-1	WT, none
		688	MGAS29862	2001	4	39	1	mef(A), msr(D)	1	pbp2x-284	PBP2X-1	WT, none
		689	MGAS29864	2001	4	39	1	mef(A), msr(D)	1	pbp2x-284	PBP2X-1	WT, none
		690	MGAS30753	2001	4	39	1	mef(A), msr(D)	4	pbp2x-284	PBP2X-1	WT, none
		691	MGAS30755	2001	4	39	1	mef(A), msr(D)	1	pbp2x-284	PBP2X-1	WT, none
		692	MGAS30757	2001	4	39	1	mef(A), msr(D)	1	pbp2x-284	PBP2X-1	WT, none
		693	MGAS30760	2001	4	39	1	mef(A), msr(D)	1	pbp2x-284	PBP2X-1	WT, none
		694	MGAS30764	2001	4	39	1	mef(A), msr(D)	1	pbp2x-284	PBP2X-1	WT, none
		695	MGAS30770	2001	4	39	1	mef(A), msr(D)	1	pbp2x-284	PBP2X-1	WT, none
		696	MGAS30771	2001	4	39	1	mef(A), msr(D)	1	pbp2x-284	PBP2X-1	WT, none
		697	MGAS30772	2001	4	39	1	mef(A), msr(D)	1	pbp2x-284	PBP2X-1	WT, none
		698	MGAS30774	2001	4	39	1	mef(A), msr(D)	1	pbp2x-284	PBP2X-1	WT, none
		699	MGAS30778	2001	4	39	1	mef(A), msr(D)	1	pbp2x-284	PBP2X-1	WT, none
		700	MGAS30779	2001	4	39	1	mef(A), msr(D)	1	pbp2x-284	PBP2X-1	WT, none
		701	MGAS30781	2001	4	39	1	mef(A), msr(D)	4	pbp2x-284	PBP2X-1	WT, none
		702	MGAS30785	2001	4	39	1	mef(A), msr(D)	4	pbp2x-284	PBP2X-1	WT, none
		703	MGAS30786	2001	4	39	1	mef(A), msr(D)	4	pbp2x-284	PBP2X-1	WT, none
		704	MGAS30799	2001	4	39	1	mef(A), msr(D)	1	pbp2x-284	PBP2X-1	WT, none
		705	MGAS30803	2001	4	39	1	mef(A), msr(D)	4	pbp2x-284	PBP2X-1	WT, none
		706	MGAS31039	2001	4	39	1	mef(A), msr(D)	1	pbp2x-284	PBP2X-1	WT, none
		707	MGAS31041	2001	4	39	1	mef(A), msr(D)	1	pbp2x-284	PBP2X-1	WT, none
		708	MGAS31042	2001	4	39	1	mef(A), msr(D)	1	pbp2x-284	PBP2X-1	WT, none
		709	MGAS31046	2001	4	39	1	mef(A), msr(D)	1	pbp2x-284	PBP2X-1	WT, none
		710	MGAS31047	2001	4	39	1	mef(A), msr(D)	4	pbp2x-284	PBP2X-1	WT, none
		711	MGAS31048	2001	4	39	1	mef(A), msr(D)	4	pbp2x-284	PBP2X-1	WT, none
		712	MGAS31049	2001	4	39	1	mef(A), msr(D)	4	pbp2x-284	PBP2X-1	WT, none
		713	MGAS31051	2001	4	39	1	mef(A), msr(D)	1	pbp2x-284	PBP2X-1	WT, none
		714	MGAS31052	2001	4	39	1	mef(A), msr(D)	1	pbp2x-284	PBP2X-1	WT, none
		715	MGAS31064	2001	4	39	1	mef(A), msr(D)	4	pbp2x-284	PBP2X-1	WT, none
		716	MGAS31066	2001	4	39	1	mef(A), msr(D)	1	pbp2x-284	PBP2X-1	WT, none
		717	MGAS31073	2001	4	39	1	mef(A), msr(D)	4	pbp2x-284	PBP2X-1	WT, none
		718	MGAS31076	2001	4	39	1	mef(A), msr(D)	6	pbp2x-284	PBP2X-1	WT, none
		719	MGAS31078	2001	4	39	1	mef(A), msr(D)	73	pbp2x-284	PBP2X-1	WT, none
		720	MGAS31081	2001	4	39	1	mef(A), msr(D)	1	pbp2x-284	PBP2X-1	WT, none
		721	MGAS29761	2002	4	39	1	mef(A), msr(D)	6	pbp2x-284	PBP2X-1	WT, none
		722	MGAS29765	2002	4	39	1	mef(A), msr(D)	5	pbp2x-284	PBP2X-1	WT, none
		723	MGAS29768	2002	4	39	1	mef(A), msr(D)	47	pbp2x-284	PBP2X-1	WT, none
		724	MGAS31086	2003	4	39	1	mef(A), msr(D)	4	pbp2x-284	PBP2X-1	WT, none
		725	MGAS31130	2005	4	38	3	no ARGs detected	19	pbp2x-284	PBP2X-1	WT, none
		726	MGAS30525	2011	4	39	3	no ARGs detected	19	pbp2x-284	PBP2X-1	WT, none
		727	MGAS31802	2015	4	39	3	no ARGs detected	19	pbp2x-284	PBP2X-1	WT, none
		728	MGAS31814	2016	4	39	3	no ARGs detected	19	pbp2x-284	PBP2X-1	WT, none
		729	MGAS31310	1999	4	39	20	aadD, mef(A), msr(D)	1	pbp2x-284	PBP2X-1	WT, none
		730	MGAS31299	1999	4	39	21	aadD, ant(9)-Ia, aph-Stph, spc, mef(A), msr(D)	1	pbp2x-284	PBP2X-1	WT, none
		731	MGAS29897	2007	6	382	1	mef(A), msr(D)	3	pbp2x-39	PBP2X-23	Ile502Val, Pro676Ser, Lys708Glu
		732	MGAS29899	2007	6	382	1	mef(A), msr(D)	3	pbp2x-39	PBP2X-23	Ile502Val, Pro676Ser, Lys708Glu
		733	MGAS29901	2007	6	382	1	mef(A), msr(D)	3	pbp2x-39	PBP2X-23	Ile502Val, Pro676Ser, Lys708Glu
		734	MGAS29902	2007	6	382	1	mef(A), msr(D)	3	pbp2x-39	PBP2X-23	Ile502Val, Pro676Ser, Lys708Glu
		735	MGAS29904	2007	6	382	1	mef(A), msr(D)	3	pbp2x-39	PBP2X-23	Ile502Val, Pro676Ser, Lys708Glu
		736	MGAS29905	2007	6	382	1	mef(A), msr(D)	3	pbp2x-39	PBP2X-23	Ile502Val, Pro676Ser, Lys708Glu
		737	MGAS29906	2007	6	382	1	mef(A), msr(D)	3	pbp2x-39	PBP2X-23	Ile502Val, Pro676Ser, Lys708Glu
		738	MGAS29907	2007	6	382	1	mef(A), msr(D)	3	pbp2x-39	PBP2X-23	Ile502Val, Pro676Ser, Lys708Glu
		739	MGAS29908	2007	6	382	1	mef(A), msr(D)	3	pbp2x-39	PBP2X-23	Ile502Val, Pro676Ser, Lys708Glu
		740	MGAS29909	2007	6	382	1	mef(A), msr(D)	3	pbp2x-39	PBP2X-23	Ile502Val, Pro676Ser, Lys708Glu
		741	MGAS29910	2007	6	382	1	mef(A), msr(D)	3	pbp2x-39	PBP2X-23	Ile502Val, Pro676Ser, Lys708Glu
		742	MGAS29911	2007	6	382	1	mef(A), msr(D)	3	pbp2x-39	PBP2X-23	Ile502Val, Pro676Ser, Lys708Glu
		743	MGAS29912	2007	6	382	1	mef(A), msr(D)	3	pbp2x-39	PBP2X-23	Ile502Val, Pro676Ser, Lys708Glu
		744	MGAS29913	2007	6	382	1	mef(A), msr(D)	3	pbp2x-39	PBP2X-23	Ile502Val, Pro676Ser, Lys708Glu
		745	MGAS29914	2007	6	382	1	mef(A), msr(D)	3	pbp2x-39	PBP2X-23	Ile502Val, Pro676Ser, Lys708Glu
		746	MGAS29915	2007	6	382	1	mef(A), msr(D)	3	pbp2x-39	PBP2X-23	Ile502Val, Pro676Ser, Lys708Glu
		747	MGAS29916	2007	6	382	1	mef(A), msr(D)	3	pbp2x-39	PBP2X-23	Ile502Val, Pro676Ser, Lys708Glu
		748	MGAS29917	2007	6	382	1	mef(A), msr(D)	3	pbp2x-39	PBP2X-23	Ile502Val, Pro676Ser, Lys708Glu
		749	MGAS29918	2007	6	382	1	mef(A), msr(D)	3	pbp2x-39	PBP2X-23	Ile502Val, Pro676Ser, Lys708Glu
		750	MGAS29919	2007	6	382	1	mef(A), msr(D)	65	pbp2x-39	PBP2X-23	Ile502Val, Pro676Ser, Lys708Glu
		751	MGAS29921	2007	6	382	1	mef(A), msr(D)	3	pbp2x-39	PBP2X-23	Ile502Val, Pro676Ser, Lys708Glu
		752	MGAS29922	2007	6	382	1	mef(A), msr(D)	3	pbp2x-39	PBP2X-23	Ile502Val, Pro676Ser, Lys708Glu
		753	MGAS29923	2007	6	382	1	mef(A), msr(D)	3	pbp2x-39	PBP2X-23	Ile502Val, Pro676Ser, Lys708Glu
		754	MGAS29924	2007	6	382	1	mef(A), msr(D)	3	pbp2x-39	PBP2X-23	Ile502Val, Pro676Ser, Lys708Glu
		755	MGAS30248	2007	6	382	1	mef(A), msr(D)	3	pbp2x-39	PBP2X-23	Ile502Val, Pro676Ser, Lys708Glu
		756	MGAS30249	2007	6	382	1	mef(A), msr(D)	3	pbp2x-39	PBP2X-23	Ile502Val, Pro676Ser, Lys708Glu
		757	MGAS30252	2007	6	382	1	mef(A), msr(D)	3	pbp2x-39	PBP2X-23	Ile502Val, Pro676Ser, Lys708Glu
		758	MGAS30254	2007	6	382	1	mef(A), msr(D)	3	pbp2x-39	PBP2X-23	Ile502Val, Pro676Ser, Lys708Glu
		759	MGAS30255	2007	6	382	1	mef(A), msr(D)	3	pbp2x-39	PBP2X-23	Ile502Val, Pro676Ser, Lys708Glu
		760	MGAS30256	2007	6	382	1	mef(A), msr(D)	3	pbp2x-39	PBP2X-23	Ile502Val, Pro676Ser, Lys708Glu
		761	MGAS30258	2007	6	382	1	mef(A), msr(D)	3	pbp2x-39	PBP2X-23	Ile502Val, Pro676Ser, Lys708Glu
		762	MGAS30259	2007	6	382	1	mef(A), msr(D)	3	pbp2x-39	PBP2X-23	Ile502Val, Pro676Ser, Lys708Glu
		763	MGAS30260	2007	6	382	1	mef(A), msr(D)	3	pbp2x-39	PBP2X-23	Ile502Val, Pro676Ser, Lys708Glu
		764	MGAS30261	2007	6	382	1	mef(A), msr(D)	3	pbp2x-39	PBP2X-23	Ile502Val, Pro676Ser, Lys708Glu
		765	MGAS30262	2007	6	382	1	mef(A), msr(D)	3	pbp2x-39	PBP2X-23	Ile502Val, Pro676Ser, Lys708Glu
		766	MGAS30263	2007	6	382	1	mef(A), msr(D)	3	pbp2x-39	PBP2X-23	Ile502Val, Pro676Ser, Lys708Glu
		767	MGAS30264	2007	6	382	1	mef(A), msr(D)	3	pbp2x-39	PBP2X-23	Ile502Val, Pro676Ser, Lys708Glu
		768	MGAS30265	2007	6	382	1	mef(A), msr(D)	3	pbp2x-39	PBP2X-23	Ile502Val, Pro676Ser, Lys708Glu
		769	MGAS30266	2007	6	382	1	mef(A), msr(D)	3	pbp2x-39	PBP2X-23	Ile502Val, Pro676Ser, Lys708Glu
		770	MGAS30267	2007	6	382	1	mef(A), msr(D)	3	pbp2x-39	PBP2X-23	Ile502Val, Pro676Ser, Lys708Glu
		771	MGAS30268	2007	6	382	1	mef(A), msr(D)	3	pbp2x-39	PBP2X-23	Ile502Val, Pro676Ser, Lys708Glu
		772	MGAS30269	2007	6	382	1	mef(A), msr(D)	3	pbp2x-39	PBP2X-23	Ile502Val, Pro676Ser, Lys708Glu
		773	MGAS30270	2007	6	382	1	mef(A), msr(D)	3	pbp2x-39	PBP2X-23	Ile502Val, Pro676Ser, Lys708Glu
		774	MGAS30271	2007	6	382	1	mef(A), msr(D)	3	pbp2x-39	PBP2X-23	Ile502Val, Pro676Ser, Lys708Glu
		775	MGAS30272	2007	6	382	1	mef(A), msr(D)	3	pbp2x-39	PBP2X-23	Ile502Val, Pro676Ser, Lys708Glu
		776	MGAS30273	2007	6	382	1	mef(A), msr(D)	3	pbp2x-39	PBP2X-23	Ile502Val, Pro676Ser, Lys708Glu
		777	MGAS30275	2007	6	382	1	mef(A), msr(D)	3	pbp2x-39	PBP2X-23	Ile502Val, Pro676Ser, Lys708Glu
		778	MGAS30276	2007	6	382	1	mef(A), msr(D)	3	pbp2x-39	PBP2X-23	Ile502Val, Pro676Ser, Lys708Glu
		779	MGAS29925	2008	6	382	1	mef(A), msr(D)	33	pbp2x-39	PBP2X-23	Ile502Val, Pro676Ser, Lys708Glu
		780	MGAS29926	2008	6	382	1	mef(A), msr(D)	3	pbp2x-39	PBP2X-23	Ile502Val, Pro676Ser, Lys708Glu
		781	MGAS29927	2008	6	382	1	mef(A), msr(D)	3	pbp2x-39	PBP2X-23	Ile502Val, Pro676Ser, Lys708Glu
		782	MGAS29928	2008	6	382	1	mef(A), msr(D)	3	pbp2x-39	PBP2X-23	Ile502Val, Pro676Ser, Lys708Glu
		783	MGAS29929	2008	6	382	1	mef(A), msr(D)	3	pbp2x-39	PBP2X-23	Ile502Val, Pro676Ser, Lys708Glu
		784	MGAS29931	2008	6	382	1	mef(A), msr(D)	3	pbp2x-39	PBP2X-23	Ile502Val, Pro676Ser, Lys708Glu
		785	MGAS29932	2008	6	382	1	mef(A), msr(D)	3	pbp2x-39	PBP2X-23	Ile502Val, Pro676Ser, Lys708Glu
		786	MGAS29933	2008	6	382	1	mef(A), msr(D)	3	pbp2x-39	PBP2X-23	Ile502Val, Pro676Ser, Lys708Glu
		787	MGAS29935	2008	6	382	1	mef(A), msr(D)	3	pbp2x-39	PBP2X-23	Ile502Val, Pro676Ser, Lys708Glu
		788	MGAS29936	2008	6	382	1	mef(A), msr(D)	3	pbp2x-39	PBP2X-23	Ile502Val, Pro676Ser, Lys708Glu
		789	MGAS29937	2008	6	382	1	mef(A), msr(D)	3	pbp2x-39	PBP2X-23	Ile502Val, Pro676Ser, Lys708Glu
		790	MGAS29938	2008	6	382	1	mef(A), msr(D)	3	pbp2x-39	PBP2X-23	Ile502Val, Pro676Ser, Lys708Glu
		791	MGAS29939	2008	6	382	1	mef(A), msr(D)	3	pbp2x-39	PBP2X-23	Ile502Val, Pro676Ser, Lys708Glu
		792	MGAS29940	2008	6	382	1	mef(A), msr(D)	3	pbp2x-39	PBP2X-23	Ile502Val, Pro676Ser, Lys708Glu
		793	MGAS29941	2008	6	382	1	mef(A), msr(D)	3	pbp2x-39	PBP2X-23	Ile502Val, Pro676Ser, Lys708Glu
		794	MGAS29942	2008	6	382	1	mef(A), msr(D)	3	pbp2x-39	PBP2X-23	Ile502Val, Pro676Ser, Lys708Glu
		795	MGAS29943	2008	6	382	1	mef(A), msr(D)	3	pbp2x-39	PBP2X-23	Ile502Val, Pro676Ser, Lys708Glu
		796	MGAS29944	2008	6	382	1	mef(A), msr(D)	3	pbp2x-39	PBP2X-23	Ile502Val, Pro676Ser, Lys708Glu
		797	MGAS29945	2008	6	382	1	mef(A), msr(D)	3	pbp2x-39	PBP2X-23	Ile502Val, Pro676Ser, Lys708Glu
		798	MGAS29946	2008	6	382	1	mef(A), msr(D)	3	pbp2x-39	PBP2X-23	Ile502Val, Pro676Ser, Lys708Glu
		799	MGAS29947	2008	6	382	1	mef(A), msr(D)	3	pbp2x-39	PBP2X-23	Ile502Val, Pro676Ser, Lys708Glu
		800	MGAS29949	2008	6	382	1	mef(A), msr(D)	3	pbp2x-39	PBP2X-23	Ile502Val, Pro676Ser, Lys708Glu
		801	MGAS29950	2008	6	382	1	mef(A), msr(D)	3	pbp2x-39	PBP2X-23	Ile502Val, Pro676Ser, Lys708Glu
		802	MGAS29951	2008	6	382	1	mef(A), msr(D)	3	pbp2x-39	PBP2X-23	Ile502Val, Pro676Ser, Lys708Glu
		803	MGAS29952	2008	6	382	1	mef(A), msr(D)	3	pbp2x-39	PBP2X-23	Ile502Val, Pro676Ser, Lys708Glu
		804	MGAS29953	2008	6	382	1	mef(A), msr(D)	3	pbp2x-39	PBP2X-23	Ile502Val, Pro676Ser, Lys708Glu
		805	MGAS29954	2008	6	382	1	mef(A), msr(D)	3	pbp2x-39	PBP2X-23	Ile502Val, Pro676Ser, Lys708Glu
		806	MGAS29955	2008	6	382	1	mef(A), msr(D)	3	pbp2x-39	PBP2X-23	Ile502Val, Pro676Ser, Lys708Glu
		807	MGAS29957	2008	6	382	1	mef(A), msr(D)	3	pbp2x-39	PBP2X-23	Ile502Val, Pro676Ser, Lys708Glu
		808	MGAS29958	2008	6	382	1	mef(A), msr(D)	3	pbp2x-39	PBP2X-23	Ile502Val, Pro676Ser, Lys708Glu
		809	MGAS29959	2008	6	382	1	mef(A), msr(D)	3	pbp2x-39	PBP2X-23	Ile502Val, Pro676Ser, Lys708Glu
		810	MGAS29960	2008	6	382	1	mef(A), msr(D)	3	pbp2x-39	PBP2X-23	Ile502Val, Pro676Ser, Lys708Glu
		811	MGAS29961	2008	6	382	1	mef(A), msr(D)	3	pbp2x-39	PBP2X-23	Ile502Val, Pro676Ser, Lys708Glu
		812	MGAS29962	2008	6	382	1	mef(A), msr(D)	3	pbp2x-39	PBP2X-23	Ile502Val, Pro676Ser, Lys708Glu
		813	MGAS29963	2008	6	382	1	mef(A), msr(D)	3	pbp2x-39	PBP2X-23	Ile502Val, Pro676Ser, Lys708Glu
		814	MGAS29966	2008	6	382	1	mef(A), msr(D)	3	pbp2x-39	PBP2X-23	Ile502Val, Pro676Ser, Lys708Glu
		815	MGAS29967	2008	6	382	1	mef(A), msr(D)	3	pbp2x-39	PBP2X-23	Ile502Val, Pro676Ser, Lys708Glu
		816	MGAS29968	2008	6	382	1	mef(A), msr(D)	3	pbp2x-39	PBP2X-23	Ile502Val, Pro676Ser, Lys708Glu
		817	MGAS29969	2008	6	382	1	mef(A), msr(D)	3	pbp2x-39	PBP2X-23	Ile502Val, Pro676Ser, Lys708Glu
		818	MGAS29970	2008	6	382	1	mef(A), msr(D)	3	pbp2x-39	PBP2X-23	Ile502Val, Pro676Ser, Lys708Glu
		819	MGAS29973	2008	6	382	1	mef(A), msr(D)	3	pbp2x-39	PBP2X-23	Ile502Val, Pro676Ser, Lys708Glu
		820	MGAS30277	2008	6	382	1	mef(A), msr(D)	3	pbp2x-39	PBP2X-23	Ile502Val, Pro676Ser, Lys708Glu
		821	MGAS30278	2008	6	382	1	mef(A), msr(D)	3	pbp2x-39	PBP2X-23	Ile502Val, Pro676Ser, Lys708Glu
		822	MGAS30279	2008	6	382	1	mef(A), msr(D)	3	pbp2x-39	PBP2X-23	Ile502Val, Pro676Ser, Lys708Glu
		823	MGAS30280	2008	6	382	1	mef(A), msr(D)	3	pbp2x-39	PBP2X-23	Ile502Val, Pro676Ser, Lys708Glu
		824	MGAS30281	2008	6	382	1	mef(A), msr(D)	3	pbp2x-39	PBP2X-23	Ile502Val, Pro676Ser, Lys708Glu
		825	MGAS30282	2008	6	382	1	mef(A), msr(D)	3	pbp2x-39	PBP2X-23	Ile502Val, Pro676Ser, Lys708Glu
		826	MGAS30283	2008	6	382	1	mef(A), msr(D)	3	pbp2x-39	PBP2X-23	Ile502Val, Pro676Ser, Lys708Glu
		827	MGAS30284	2008	6	382	1	mef(A), msr(D)	3	pbp2x-39	PBP2X-23	Ile502Val, Pro676Ser, Lys708Glu
		828	MGAS30285	2008	6	382	1	mef(A), msr(D)	3	pbp2x-39	PBP2X-23	Ile502Val, Pro676Ser, Lys708Glu
		829	MGAS30286	2008	6	382	1	mef(A), msr(D)	3	pbp2x-39	PBP2X-23	Ile502Val, Pro676Ser, Lys708Glu
		830	MGAS30287	2008	6	382	1	mef(A), msr(D)	3	pbp2x-39	PBP2X-23	Ile502Val, Pro676Ser, Lys708Glu
		831	MGAS30288	2008	6	382	1	mef(A), msr(D)	3	pbp2x-39	PBP2X-23	Ile502Val, Pro676Ser, Lys708Glu
		832	MGAS30289	2008	6	382	1	mef(A), msr(D)	3	pbp2x-39	PBP2X-23	Ile502Val, Pro676Ser, Lys708Glu
		833	MGAS30290	2008	6	382	1	mef(A), msr(D)	3	pbp2x-39	PBP2X-23	Ile502Val, Pro676Ser, Lys708Glu
		834	MGAS30291	2008	6	382	1	mef(A), msr(D)	3	pbp2x-39	PBP2X-23	Ile502Val, Pro676Ser, Lys708Glu
		835	MGAS30292	2008	6	382	1	mef(A), msr(D)	3	pbp2x-39	PBP2X-23	Ile502Val, Pro676Ser, Lys708Glu
		836	MGAS30293	2008	6	382	1	mef(A), msr(D)	3	pbp2x-39	PBP2X-23	Ile502Val, Pro676Ser, Lys708Glu
		837	MGAS30294	2008	6	382	1	mef(A), msr(D)	3	pbp2x-39	PBP2X-23	Ile502Val, Pro676Ser, Lys708Glu
		838	MGAS30295	2008	6	382	1	mef(A), msr(D)	3	pbp2x-39	PBP2X-23	Ile502Val, Pro676Ser, Lys708Glu
		839	MGAS30296	2008	6	382	1	mef(A), msr(D)	3	pbp2x-39	PBP2X-23	Ile502Val, Pro676Ser, Lys708Glu
		840	MGAS30297	2008	6	382	1	mef(A), msr(D)	3	pbp2x-39	PBP2X-23	Ile502Val, Pro676Ser, Lys708Glu
		841	MGAS30298	2008	6	382	1	mef(A), msr(D)	3	pbp2x-39	PBP2X-23	Ile502Val, Pro676Ser, Lys708Glu
		842	MGAS30299	2008	6	382	1	mef(A), msr(D)	3	pbp2x-39	PBP2X-23	Ile502Val, Pro676Ser, Lys708Glu
		843	MGAS30300	2008	6	382	1	mef(A), msr(D)	3	pbp2x-39	PBP2X-23	Ile502Val, Pro676Ser, Lys708Glu
		844	MGAS30301	2008	6	382	1	mef(A), msr(D)	3	pbp2x-39	PBP2X-23	Ile502Val, Pro676Ser, Lys708Glu
		845	MGAS30302	2008	6	382	1	mef(A), msr(D)	3	pbp2x-39	PBP2X-23	Ile502Val, Pro676Ser, Lys708Glu
		846	MGAS30304	2008	6	382	1	mef(A), msr(D)	3	pbp2x-39	PBP2X-23	Ile502Val, Pro676Ser, Lys708Glu
		847	MGAS30305	2008	6	382	1	mef(A), msr(D)	3	pbp2x-39	PBP2X-23	Ile502Val, Pro676Ser, Lys708Glu
		848	MGAS30306	2008	6	382	1	mef(A), msr(D)	3	pbp2x-39	PBP2X-23	Ile502Val, Pro676Ser, Lys708Glu
		849	MGAS30307	2008	6	382	1	mef(A), msr(D)	3	pbp2x-39	PBP2X-23	Ile502Val, Pro676Ser, Lys708Glu
		850	MGAS30308	2008	6	382	1	mef(A), msr(D)	3	pbp2x-39	PBP2X-23	Ile502Val, Pro676Ser, Lys708Glu
		851	MGAS30309	2008	6	382	1	mef(A), msr(D)	3	pbp2x-39	PBP2X-23	Ile502Val, Pro676Ser, Lys708Glu
		852	MGAS30310	2008	6	382	1	mef(A), msr(D)	3	pbp2x-39	PBP2X-23	Ile502Val, Pro676Ser, Lys708Glu
		853	MGAS30311	2008	6	382	1	mef(A), msr(D)	3	pbp2x-39	PBP2X-23	Ile502Val, Pro676Ser, Lys708Glu
		854	MGAS30314	2008	6	382	1	mef(A), msr(D)	3	pbp2x-39	PBP2X-23	Ile502Val, Pro676Ser, Lys708Glu
		855	MGAS30315	2008	6	382	1	mef(A), msr(D)	3	pbp2x-39	PBP2X-23	Ile502Val, Pro676Ser, Lys708Glu
		856	MGAS30316	2008	6	382	1	mef(A), msr(D)	3	pbp2x-39	PBP2X-23	Ile502Val, Pro676Ser, Lys708Glu
		857	MGAS30317	2008	6	382	1	mef(A), msr(D)	3	pbp2x-39	PBP2X-23	Ile502Val, Pro676Ser, Lys708Glu
		858	MGAS30318	2008	6	382	1	mef(A), msr(D)	3	pbp2x-39	PBP2X-23	Ile502Val, Pro676Ser, Lys708Glu
		859	MGAS30319	2008	6	382	1	mef(A), msr(D)	33	pbp2x-39	PBP2X-23	Ile502Val, Pro676Ser, Lys708Glu
		860	MGAS30320	2008	6	382	1	mef(A), msr(D)	3	pbp2x-39	PBP2X-23	Ile502Val, Pro676Ser, Lys708Glu
		861	MGAS30321	2008	6	382	1	mef(A), msr(D)	3	pbp2x-39	PBP2X-23	Ile502Val, Pro676Ser, Lys708Glu
		862	MGAS30322	2008	6	382	1	mef(A), msr(D)	3	pbp2x-39	PBP2X-23	Ile502Val, Pro676Ser, Lys708Glu
		863	MGAS30323	2008	6	382	1	mef(A), msr(D)	3	pbp2x-39	PBP2X-23	Ile502Val, Pro676Ser, Lys708Glu
		864	MGAS30324	2008	6	382	1	mef(A), msr(D)	3	pbp2x-39	PBP2X-23	Ile502Val, Pro676Ser, Lys708Glu
		865	MGAS30325	2008	6	382	1	mef(A), msr(D)	3	pbp2x-39	PBP2X-23	Ile502Val, Pro676Ser, Lys708Glu
		866	MGAS30326	2008	6	382	1	mef(A), msr(D)	3	pbp2x-39	PBP2X-23	Ile502Val, Pro676Ser, Lys708Glu
		867	MGAS30327	2008	6	382	1	mef(A), msr(D)	3	pbp2x-39	PBP2X-23	Ile502Val, Pro676Ser, Lys708Glu
		868	MGAS30328	2008	6	382	1	mef(A), msr(D)	3	pbp2x-39	PBP2X-23	Ile502Val, Pro676Ser, Lys708Glu
		869	MGAS30329	2008	6	382	1	mef(A), msr(D)	3	pbp2x-39	PBP2X-23	Ile502Val, Pro676Ser, Lys708Glu
		870	MGAS30330	2008	6	382	1	mef(A), msr(D)	3	pbp2x-39	PBP2X-23	Ile502Val, Pro676Ser, Lys708Glu
		871	MGAS30331	2008	6	382	1	mef(A), msr(D)	3	pbp2x-39	PBP2X-23	Ile502Val, Pro676Ser, Lys708Glu
		872	MGAS30332	2008	6	382	1	mef(A), msr(D)	3	pbp2x-39	PBP2X-23	Ile502Val, Pro676Ser, Lys708Glu
		873	MGAS30333	2008	6	382	1	mef(A), msr(D)	3	pbp2x-39	PBP2X-23	Ile502Val, Pro676Ser, Lys708Glu
		874	MGAS30334	2008	6	382	1	mef(A), msr(D)	3	pbp2x-39	PBP2X-23	Ile502Val, Pro676Ser, Lys708Glu
		875	MGAS30335	2008	6	382	1	mef(A), msr(D)	3	pbp2x-39	PBP2X-23	Ile502Val, Pro676Ser, Lys708Glu
		876	MGAS30336	2008	6	382	1	mef(A), msr(D)	3	pbp2x-39	PBP2X-23	Ile502Val, Pro676Ser, Lys708Glu
		877	MGAS30337	2008	6	382	1	mef(A), msr(D)	3	pbp2x-39	PBP2X-23	Ile502Val, Pro676Ser, Lys708Glu
		878	MGAS30338	2008	6	382	1	mef(A), msr(D)	3	pbp2x-39	PBP2X-23	Ile502Val, Pro676Ser, Lys708Glu
		879	MGAS30339	2008	6	382	1	mef(A), msr(D)	3	pbp2x-39	PBP2X-23	Ile502Val, Pro676Ser, Lys708Glu
		880	MGAS30340	2008	6	382	1	mef(A), msr(D)	3	pbp2x-39	PBP2X-23	Ile502Val, Pro676Ser, Lys708Glu
		881	MGAS30341	2008	6	382	1	mef(A), msr(D)	3	pbp2x-39	PBP2X-23	Ile502Val, Pro676Ser, Lys708Glu
		882	MGAS30343	2008	6	382	1	mef(A), msr(D)	3	pbp2x-39	PBP2X-23	Ile502Val, Pro676Ser, Lys708Glu
		883	MGAS30345	2008	6	382	1	mef(A), msr(D)	3	pbp2x-39	PBP2X-23	Ile502Val, Pro676Ser, Lys708Glu
		884	MGAS30346	2008	6	382	1	mef(A), msr(D)	3	pbp2x-39	PBP2X-23	Ile502Val, Pro676Ser, Lys708Glu
		885	MGAS30347	2008	6	382	1	mef(A), msr(D)	32	pbp2x-39	PBP2X-23	Ile502Val, Pro676Ser, Lys708Glu
		886	MGAS30348	2008	6	382	1	mef(A), msr(D)	3	pbp2x-39	PBP2X-23	Ile502Val, Pro676Ser, Lys708Glu
		887	MGAS30349	2008	6	382	1	mef(A), msr(D)	3	pbp2x-39	PBP2X-23	Ile502Val, Pro676Ser, Lys708Glu
		888	MGAS30350	2008	6	382	1	mef(A), msr(D)	3	pbp2x-39	PBP2X-23	Ile502Val, Pro676Ser, Lys708Glu
		889	MGAS30351	2008	6	382	1	mef(A), msr(D)	3	pbp2x-39	PBP2X-23	Ile502Val, Pro676Ser, Lys708Glu
		890	MGAS30352	2008	6	382	1	mef(A), msr(D)	3	pbp2x-39	PBP2X-23	Ile502Val, Pro676Ser, Lys708Glu
		891	MGAS30353	2008	6	382	1	mef(A), msr(D)	3	pbp2x-39	PBP2X-23	Ile502Val, Pro676Ser, Lys708Glu
		892	MGAS30355	2008	6	382	1	mef(A), msr(D)	3	pbp2x-39	PBP2X-23	Ile502Val, Pro676Ser, Lys708Glu
		893	MGAS30356	2008	6	382	1	mef(A), msr(D)	3	pbp2x-39	PBP2X-23	Ile502Val, Pro676Ser, Lys708Glu
		894	MGAS30357	2008	6	382	1	mef(A), msr(D)	3	pbp2x-39	PBP2X-23	Ile502Val, Pro676Ser, Lys708Glu
		895	MGAS30358	2008	6	382	1	mef(A), msr(D)	3	pbp2x-39	PBP2X-23	Ile502Val, Pro676Ser, Lys708Glu
		896	MGAS30359	2008	6	382	1	mef(A), msr(D)	3	pbp2x-39	PBP2X-23	Ile502Val, Pro676Ser, Lys708Glu
		897	MGAS30360	2008	6	382	1	mef(A), msr(D)	3	pbp2x-39	PBP2X-23	Ile502Val, Pro676Ser, Lys708Glu
		898	MGAS30361	2008	6	382	1	mef(A), msr(D)	3	pbp2x-39	PBP2X-23	Ile502Val, Pro676Ser, Lys708Glu
		899	MGAS30363	2008	6	382	1	mef(A), msr(D)	3	pbp2x-39	PBP2X-23	Ile502Val, Pro676Ser, Lys708Glu
		900	MGAS30364	2008	6	382	1	mef(A), msr(D)	3	pbp2x-39	PBP2X-23	Ile502Val, Pro676Ser, Lys708Glu
		901	MGAS30365	2008	6	382	1	mef(A), msr(D)	3	pbp2x-39	PBP2X-23	Ile502Val, Pro676Ser, Lys708Glu
		902	MGAS30366	2008	6	382	1	mef(A), msr(D)	3	pbp2x-39	PBP2X-23	Ile502Val, Pro676Ser, Lys708Glu
		903	MGAS30367	2008	6	382	1	mef(A), msr(D)	3	pbp2x-39	PBP2X-23	Ile502Val, Pro676Ser, Lys708Glu
		904	MGAS30368	2008	6	382	1	mef(A), msr(D)	3	pbp2x-39	PBP2X-23	Ile502Val, Pro676Ser, Lys708Glu
		905	MGAS30369	2008	6	382	1	mef(A), msr(D)	3	pbp2x-39	PBP2X-23	Ile502Val, Pro676Ser, Lys708Glu
		906	MGAS30370	2008	6	382	1	mef(A), msr(D)	3	pbp2x-39	PBP2X-23	Ile502Val, Pro676Ser, Lys708Glu
		907	MGAS30371	2008	6	382	1	mef(A), msr(D)	3	pbp2x-39	PBP2X-23	Ile502Val, Pro676Ser, Lys708Glu
		908	MGAS30373	2008	6	382	1	mef(A), msr(D)	3	pbp2x-39	PBP2X-23	Ile502Val, Pro676Ser, Lys708Glu
		909	MGAS30374	2008	6	382	1	mef(A), msr(D)	3	pbp2x-39	PBP2X-23	Ile502Val, Pro676Ser, Lys708Glu
		910	MGAS30376	2008	6	382	1	mef(A), msr(D)	3	pbp2x-39	PBP2X-23	Ile502Val, Pro676Ser, Lys708Glu
		911	MGAS30377	2008	6	382	1	mef(A), msr(D)	3	pbp2x-39	PBP2X-23	Ile502Val, Pro676Ser, Lys708Glu
		912	MGAS30378	2008	6	382	1	mef(A), msr(D)	3	pbp2x-39	PBP2X-23	Ile502Val, Pro676Ser, Lys708Glu
		913	MGAS30379	2008	6	382	1	mef(A), msr(D)	3	pbp2x-39	PBP2X-23	Ile502Val, Pro676Ser, Lys708Glu
		914	MGAS30381	2008	6	382	1	mef(A), msr(D)	3	pbp2x-39	PBP2X-23	Ile502Val, Pro676Ser, Lys708Glu
		915	MGAS30382	2008	6	382	1	mef(A), msr(D)	3	pbp2x-39	PBP2X-23	Ile502Val, Pro676Ser, Lys708Glu
		916	MGAS30383	2008	6	382	1	mef(A), msr(D)	3	pbp2x-39	PBP2X-23	Ile502Val, Pro676Ser, Lys708Glu
		917	MGAS30384	2008	6	382	1	mef(A), msr(D)	3	pbp2x-39	PBP2X-23	Ile502Val, Pro676Ser, Lys708Glu
		918	MGAS30385	2008	6	382	1	mef(A), msr(D)	3	pbp2x-39	PBP2X-23	Ile502Val, Pro676Ser, Lys708Glu
		919	MGAS30386	2008	6	382	1	mef(A), msr(D)	3	pbp2x-39	PBP2X-23	Ile502Val, Pro676Ser, Lys708Glu
		920	MGAS30387	2008	6	382	1	mef(A), msr(D)	3	pbp2x-39	PBP2X-23	Ile502Val, Pro676Ser, Lys708Glu
		921	MGAS30388	2008	6	382	1	mef(A), msr(D)	3	pbp2x-39	PBP2X-23	Ile502Val, Pro676Ser, Lys708Glu
		922	MGAS30389	2008	6	382	1	mef(A), msr(D)	3	pbp2x-39	PBP2X-23	Ile502Val, Pro676Ser, Lys708Glu
		923	MGAS30390	2008	6	382	1	mef(A), msr(D)	3	pbp2x-39	PBP2X-23	Ile502Val, Pro676Ser, Lys708Glu
		924	MGAS30391	2008	6	382	1	mef(A), msr(D)	3	pbp2x-39	PBP2X-23	Ile502Val, Pro676Ser, Lys708Glu
		925	MGAS30392	2008	6	382	1	mef(A), msr(D)	3	pbp2x-39	PBP2X-23	Ile502Val, Pro676Ser, Lys708Glu
		926	MGAS30394	2008	6	382	1	mef(A), msr(D)	3	pbp2x-39	PBP2X-23	Ile502Val, Pro676Ser, Lys708Glu
		927	MGAS30395	2008	6	382	1	mef(A), msr(D)	3	pbp2x-39	PBP2X-23	Ile502Val, Pro676Ser, Lys708Glu
		928	MGAS30396	2008	6	382	1	mef(A), msr(D)	3	pbp2x-39	PBP2X-23	Ile502Val, Pro676Ser, Lys708Glu
		929	MGAS30397	2008	6	382	1	mef(A), msr(D)	3	pbp2x-39	PBP2X-23	Ile502Val, Pro676Ser, Lys708Glu
		930	MGAS30398	2008	6	382	1	mef(A), msr(D)	3	pbp2x-39	PBP2X-23	Ile502Val, Pro676Ser, Lys708Glu
		931	MGAS30399	2008	6	382	1	mef(A), msr(D)	3	pbp2x-39	PBP2X-23	Ile502Val, Pro676Ser, Lys708Glu
		932	MGAS30400	2008	6	382	1	mef(A), msr(D)	3	pbp2x-39	PBP2X-23	Ile502Val, Pro676Ser, Lys708Glu
		933	MGAS30401	2008	6	382	1	mef(A), msr(D)	3	pbp2x-39	PBP2X-23	Ile502Val, Pro676Ser, Lys708Glu
		934	MGAS30402	2008	6	382	1	mef(A), msr(D)	3	pbp2x-39	PBP2X-23	Ile502Val, Pro676Ser, Lys708Glu
		935	MGAS30403	2008	6	382	1	mef(A), msr(D)	3	pbp2x-39	PBP2X-23	Ile502Val, Pro676Ser, Lys708Glu
		936	MGAS30404	2008	6	382	1	mef(A), msr(D)	3	pbp2x-39	PBP2X-23	Ile502Val, Pro676Ser, Lys708Glu
		937	MGAS30405	2008	6	382	1	mef(A), msr(D)	3	pbp2x-39	PBP2X-23	Ile502Val, Pro676Ser, Lys708Glu
		938	MGAS30406	2008	6	382	1	mef(A), msr(D)	3	pbp2x-39	PBP2X-23	Ile502Val, Pro676Ser, Lys708Glu
		939	MGAS30407	2008	6	382	1	mef(A), msr(D)	3	pbp2x-39	PBP2X-23	Ile502Val, Pro676Ser, Lys708Glu
		940	MGAS30408	2008	6	382	1	mef(A), msr(D)	3	pbp2x-39	PBP2X-23	Ile502Val, Pro676Ser, Lys708Glu
		941	MGAS30409	2008	6	382	1	mef(A), msr(D)	3	pbp2x-39	PBP2X-23	Ile502Val, Pro676Ser, Lys708Glu
		942	MGAS30410	2008	6	382	1	mef(A), msr(D)	3	pbp2x-39	PBP2X-23	Ile502Val, Pro676Ser, Lys708Glu
		943	MGAS30411	2008	6	382	1	mef(A), msr(D)	3	pbp2x-39	PBP2X-23	Ile502Val, Pro676Ser, Lys708Glu
		944	MGAS30412	2008	6	382	1	mef(A), msr(D)	3	pbp2x-39	PBP2X-23	Ile502Val, Pro676Ser, Lys708Glu
		945	MGAS30413	2008	6	382	1	mef(A), msr(D)	3	pbp2x-39	PBP2X-23	Ile502Val, Pro676Ser, Lys708Glu
		946	MGAS30414	2008	6	382	1	mef(A), msr(D)	3	pbp2x-39	PBP2X-23	Ile502Val, Pro676Ser, Lys708Glu
		947	MGAS30415	2008	6	382	1	mef(A), msr(D)	3	pbp2x-39	PBP2X-23	Ile502Val, Pro676Ser, Lys708Glu
		948	MGAS30416	2008	6	382	1	mef(A), msr(D)	3	pbp2x-39	PBP2X-23	Ile502Val, Pro676Ser, Lys708Glu
		949	MGAS30417	2008	6	382	1	mef(A), msr(D)	3	pbp2x-39	PBP2X-23	Ile502Val, Pro676Ser, Lys708Glu
		950	MGAS30418	2008	6	382	1	mef(A), msr(D)	3	pbp2x-39	PBP2X-23	Ile502Val, Pro676Ser, Lys708Glu
		951	MGAS30419	2008	6	382	1	mef(A), msr(D)	3	pbp2x-39	PBP2X-23	Ile502Val, Pro676Ser, Lys708Glu
		952	MGAS30420	2008	6	382	1	mef(A), msr(D)	3	pbp2x-39	PBP2X-23	Ile502Val, Pro676Ser, Lys708Glu
		953	MGAS30421	2008	6	382	1	mef(A), msr(D)	3	pbp2x-39	PBP2X-23	Ile502Val, Pro676Ser, Lys708Glu
		954	MGAS30422	2008	6	382	1	mef(A), msr(D)	3	pbp2x-39	PBP2X-23	Ile502Val, Pro676Ser, Lys708Glu
		955	MGAS30423	2008	6	382	1	mef(A), msr(D)	3	pbp2x-39	PBP2X-23	Ile502Val, Pro676Ser, Lys708Glu
		956	MGAS30424	2008	6	382	1	mef(A), msr(D)	3	pbp2x-39	PBP2X-23	Ile502Val, Pro676Ser, Lys708Glu
		957	MGAS30425	2008	6	382	1	mef(A), msr(D)	3	pbp2x-39	PBP2X-23	Ile502Val, Pro676Ser, Lys708Glu
		958	MGAS30426	2008	6	382	1	mef(A), msr(D)	3	pbp2x-39	PBP2X-23	Ile502Val, Pro676Ser, Lys708Glu
		959	MGAS30427	2008	6	382	1	mef(A), msr(D)	3	pbp2x-39	PBP2X-23	Ile502Val, Pro676Ser, Lys708Glu
		960	MGAS30428	2008	6	382	1	mef(A), msr(D)	3	pbp2x-39	PBP2X-23	Ile502Val, Pro676Ser, Lys708Glu
		961	MGAS30429	2008	6	382	1	mef(A), msr(D)	3	pbp2x-39	PBP2X-23	Ile502Val, Pro676Ser, Lys708Glu
		962	MGAS30430	2008	6	382	1	mef(A), msr(D)	3	pbp2x-39	PBP2X-23	Ile502Val, Pro676Ser, Lys708Glu
		963	MGAS30431	2008	6	382	1	mef(A), msr(D)	3	pbp2x-39	PBP2X-23	Ile502Val, Pro676Ser, Lys708Glu
		964	MGAS30432	2008	6	382	1	mef(A), msr(D)	3	pbp2x-39	PBP2X-23	Ile502Val, Pro676Ser, Lys708Glu
		965	MGAS30433	2008	6	382	1	mef(A), msr(D)	3	pbp2x-39	PBP2X-23	Ile502Val, Pro676Ser, Lys708Glu
		966	MGAS30434	2008	6	382	1	mef(A), msr(D)	3	pbp2x-39	PBP2X-23	Ile502Val, Pro676Ser, Lys708Glu
		967	MGAS30435	2008	6	382	1	mef(A), msr(D)	3	pbp2x-39	PBP2X-23	Ile502Val, Pro676Ser, Lys708Glu
		968	MGAS30437	2008	6	382	1	mef(A), msr(D)	3	pbp2x-39	PBP2X-23	Ile502Val, Pro676Ser, Lys708Glu
		969	MGAS30438	2008	6	382	1	mef(A), msr(D)	3	pbp2x-39	PBP2X-23	Ile502Val, Pro676Ser, Lys708Glu
		970	MGAS30440	2008	6	382	1	mef(A), msr(D)	3	pbp2x-39	PBP2X-23	Ile502Val, Pro676Ser, Lys708Glu
		971	MGAS30441	2008	6	382	1	mef(A), msr(D)	3	pbp2x-39	PBP2X-23	Ile502Val, Pro676Ser, Lys708Glu
		972	MGAS30442	2008	6	382	1	mef(A), msr(D)	3	pbp2x-39	PBP2X-23	Ile502Val, Pro676Ser, Lys708Glu
		973	MGAS30443	2008	6	382	1	mef(A), msr(D)	31	pbp2x-39	PBP2X-23	Ile502Val, Pro676Ser, Lys708Glu
		974	MGAS30444	2008	6	382	1	mef(A), msr(D)	3	pbp2x-39	PBP2X-23	Ile502Val, Pro676Ser, Lys708Glu
		975	MGAS30445	2008	6	382	1	mef(A), msr(D)	3	pbp2x-39	PBP2X-23	Ile502Val, Pro676Ser, Lys708Glu
		976	MGAS30446	2008	6	382	1	mef(A), msr(D)	3	pbp2x-39	PBP2X-23	Ile502Val, Pro676Ser, Lys708Glu
		977	MGAS30447	2008	6	382	1	mef(A), msr(D)	3	pbp2x-39	PBP2X-23	Ile502Val, Pro676Ser, Lys708Glu
		978	MGAS30448	2008	6	382	1	mef(A), msr(D)	34	pbp2x-39	PBP2X-23	Ile502Val, Pro676Ser, Lys708Glu
		979	MGAS30449	2008	6	382	1	mef(A), msr(D)	3	pbp2x-39	PBP2X-23	Ile502Val, Pro676Ser, Lys708Glu
		980	MGAS30450	2008	6	382	1	mef(A), msr(D)	3	pbp2x-39	PBP2X-23	Ile502Val, Pro676Ser, Lys708Glu
		981	MGAS30451	2008	6	382	1	mef(A), msr(D)	3	pbp2x-39	PBP2X-23	Ile502Val, Pro676Ser, Lys708Glu
		982	MGAS30452	2008	6	382	1	mef(A), msr(D)	3	pbp2x-39	PBP2X-23	Ile502Val, Pro676Ser, Lys708Glu
		983	MGAS30453	2008	6	382	1	mef(A), msr(D)	3	pbp2x-39	PBP2X-23	Ile502Val, Pro676Ser, Lys708Glu
		984	MGAS30454	2008	6	382	1	mef(A), msr(D)	3	pbp2x-39	PBP2X-23	Ile502Val, Pro676Ser, Lys708Glu
		985	MGAS30455	2008	6	382	1	mef(A), msr(D)	3	pbp2x-39	PBP2X-23	Ile502Val, Pro676Ser, Lys708Glu
		986	MGAS30457	2008	6	382	1	mef(A), msr(D)	3	pbp2x-39	PBP2X-23	Ile502Val, Pro676Ser, Lys708Glu
		987	MGAS30458	2008	6	382	1	mef(A), msr(D)	3	pbp2x-39	PBP2X-23	Ile502Val, Pro676Ser, Lys708Glu
		988	MGAS30459	2008	6	382	1	mef(A), msr(D)	3	pbp2x-39	PBP2X-23	Ile502Val, Pro676Ser, Lys708Glu
		989	MGAS30460	2008	6	382	1	mef(A), msr(D)	3	pbp2x-39	PBP2X-23	Ile502Val, Pro676Ser, Lys708Glu
		990	MGAS30461	2008	6	382	1	mef(A), msr(D)	3	pbp2x-39	PBP2X-23	Ile502Val, Pro676Ser, Lys708Glu
		991	MGAS30463	2008	6	382	1	mef(A), msr(D)	3	pbp2x-39	PBP2X-23	Ile502Val, Pro676Ser, Lys708Glu
		992	MGAS30464	2008	6	382	1	mef(A), msr(D)	3	pbp2x-39	PBP2X-23	Ile502Val, Pro676Ser, Lys708Glu
		993	MGAS30465	2008	6	382	1	mef(A), msr(D)	3	pbp2x-39	PBP2X-23	Ile502Val, Pro676Ser, Lys708Glu
		994	MGAS30466	2008	6	382	1	mef(A), msr(D)	3	pbp2x-39	PBP2X-23	Ile502Val, Pro676Ser, Lys708Glu
		995	MGAS30467	2008	6	382	1	mef(A), msr(D)	3	pbp2x-39	PBP2X-23	Ile502Val, Pro676Ser, Lys708Glu
		996	MGAS30468	2008	6	382	1	mef(A), msr(D)	3	pbp2x-39	PBP2X-23	Ile502Val, Pro676Ser, Lys708Glu
		997	MGAS30469	2008	6	382	1	mef(A), msr(D)	3	pbp2x-39	PBP2X-23	Ile502Val, Pro676Ser, Lys708Glu
		998	MGAS30470	2008	6	382	1	mef(A), msr(D)	3	pbp2x-39	PBP2X-23	Ile502Val, Pro676Ser, Lys708Glu
		999	MGAS30471	2008	6	382	1	mef(A), msr(D)	3	pbp2x-39	PBP2X-23	Ile502Val, Pro676Ser, Lys708Glu
		1000	MGAS30472	2008	6	382	1	mef(A), msr(D)	3	pbp2x-39	PBP2X-23	Ile502Val, Pro676Ser, Lys708Glu
		1001	MGAS30473	2008	6	382	1	mef(A), msr(D)	3	pbp2x-39	PBP2X-23	Ile502Val, Pro676Ser, Lys708Glu
		1002	MGAS30474	2008	6	382	1	mef(A), msr(D)	3	pbp2x-39	PBP2X-23	Ile502Val, Pro676Ser, Lys708Glu
		1003	MGAS30475	2008	6	382	1	mef(A), msr(D)	3	pbp2x-39	PBP2X-23	Ile502Val, Pro676Ser, Lys708Glu
		1004	MGAS30476	2008	6	382	1	mef(A), msr(D)	63	pbp2x-39	PBP2X-23	Ile502Val, Pro676Ser, Lys708Glu
		1005	MGAS30477	2008	6	382	1	mef(A), msr(D)	3	pbp2x-39	PBP2X-23	Ile502Val, Pro676Ser, Lys708Glu
		1006	MGAS30478	2008	6	382	1	mef(A), msr(D)	3	pbp2x-39	PBP2X-23	Ile502Val, Pro676Ser, Lys708Glu
		1007	MGAS30479	2008	6	382	1	mef(A), msr(D)	3	pbp2x-39	PBP2X-23	Ile502Val, Pro676Ser, Lys708Glu
		1008	MGAS30480	2008	6	382	1	mef(A), msr(D)	3	pbp2x-39	PBP2X-23	Ile502Val, Pro676Ser, Lys708Glu
		1009	MGAS30481	2008	6	382	1	mef(A), msr(D)	3	pbp2x-39	PBP2X-23	Ile502Val, Pro676Ser, Lys708Glu
		1010	MGAS30482	2008	6	382	1	mef(A), msr(D)	3	pbp2x-39	PBP2X-23	Ile502Val, Pro676Ser, Lys708Glu
		1011	MGAS30483	2008	6	382	1	mef(A), msr(D)	3	pbp2x-39	PBP2X-23	Ile502Val, Pro676Ser, Lys708Glu
		1012	MGAS30484	2008	6	382	1	mef(A), msr(D)	3	pbp2x-39	PBP2X-23	Ile502Val, Pro676Ser, Lys708Glu
		1013	MGAS30485	2008	6	382	1	mef(A), msr(D)	3	pbp2x-39	PBP2X-23	Ile502Val, Pro676Ser, Lys708Glu
		1014	MGAS30486	2008	6	382	1	mef(A), msr(D)	3	pbp2x-39	PBP2X-23	Ile502Val, Pro676Ser, Lys708Glu
		1015	MGAS30487	2008	6	382	1	mef(A), msr(D)	3	pbp2x-39	PBP2X-23	Ile502Val, Pro676Ser, Lys708Glu
		1016	MGAS30488	2008	6	382	1	mef(A), msr(D)	3	pbp2x-39	PBP2X-23	Ile502Val, Pro676Ser, Lys708Glu
		1017	MGAS30489	2008	6	382	1	mef(A), msr(D)	3	pbp2x-39	PBP2X-23	Ile502Val, Pro676Ser, Lys708Glu
		1018	MGAS30490	2008	6	382	1	mef(A), msr(D)	3	pbp2x-39	PBP2X-23	Ile502Val, Pro676Ser, Lys708Glu
		1019	MGAS30491	2008	6	382	1	mef(A), msr(D)	3	pbp2x-39	PBP2X-23	Ile502Val, Pro676Ser, Lys708Glu
		1020	MGAS30492	2008	6	382	1	mef(A), msr(D)	3	pbp2x-39	PBP2X-23	Ile502Val, Pro676Ser, Lys708Glu
		1021	MGAS30493	2008	6	382	1	mef(A), msr(D)	3	pbp2x-39	PBP2X-23	Ile502Val, Pro676Ser, Lys708Glu
		1022	MGAS30494	2008	6	382	1	mef(A), msr(D)	3	pbp2x-39	PBP2X-23	Ile502Val, Pro676Ser, Lys708Glu
		1023	MGAS30495	2008	6	382	1	mef(A), msr(D)	3	pbp2x-39	PBP2X-23	Ile502Val, Pro676Ser, Lys708Glu
		1024	MGAS30496	2008	6	382	1	mef(A), msr(D)	3	pbp2x-39	PBP2X-23	Ile502Val, Pro676Ser, Lys708Glu
		1025	MGAS30499	2008	6	382	1	mef(A), msr(D)	3	pbp2x-39	PBP2X-23	Ile502Val, Pro676Ser, Lys708Glu
		1026	MGAS30500	2008	6	382	1	mef(A), msr(D)	3	pbp2x-39	PBP2X-23	Ile502Val, Pro676Ser, Lys708Glu
		1027	MGAS30502	2008	6	382	1	mef(A), msr(D)	3	pbp2x-39	PBP2X-23	Ile502Val, Pro676Ser, Lys708Glu
		1028	MGAS30503	2008	6	382	1	mef(A), msr(D)	3	pbp2x-39	PBP2X-23	Ile502Val, Pro676Ser, Lys708Glu
		1029	MGAS30504	2008	6	382	1	mef(A), msr(D)	3	pbp2x-39	PBP2X-23	Ile502Val, Pro676Ser, Lys708Glu
		1030	MGAS30505	2008	6	382	1	mef(A), msr(D)	3	pbp2x-39	PBP2X-23	Ile502Val, Pro676Ser, Lys708Glu
		1031	MGAS30506	2008	6	382	1	mef(A), msr(D)	31	pbp2x-39	PBP2X-23	Ile502Val, Pro676Ser, Lys708Glu
		1032	MGAS30507	2008	6	382	1	mef(A), msr(D)	3	pbp2x-39	PBP2X-23	Ile502Val, Pro676Ser, Lys708Glu
		1033	MGAS30508	2008	6	382	1	mef(A), msr(D)	3	pbp2x-39	PBP2X-23	Ile502Val, Pro676Ser, Lys708Glu
		1034	MGAS30509	2008	6	382	1	mef(A), msr(D)	3	pbp2x-39	PBP2X-23	Ile502Val, Pro676Ser, Lys708Glu
		1035	MGAS30511	2008	6	382	1	mef(A), msr(D)	3	pbp2x-39	PBP2X-23	Ile502Val, Pro676Ser, Lys708Glu
		1036	MGAS30512	2008	6	382	1	mef(A), msr(D)	3	pbp2x-39	PBP2X-23	Ile502Val, Pro676Ser, Lys708Glu
		1037	MGAS30514	2008	6	382	1	mef(A), msr(D)	32	pbp2x-39	PBP2X-23	Ile502Val, Pro676Ser, Lys708Glu
		1038	MGAS31819	2008	6	382	1	mef(A), msr(D)	3	pbp2x-39	PBP2X-23	Ile502Val, Pro676Ser, Lys708Glu
		1039	MGAS31820	2008	6	382	1	mef(A), msr(D)	3	pbp2x-39	PBP2X-23	Ile502Val, Pro676Ser, Lys708Glu
		1040	MGAS31821	2008	6	382	1	mef(A), msr(D)	3	pbp2x-39	PBP2X-23	Ile502Val, Pro676Ser, Lys708Glu
		1041	MGAS31822	2008	6	382	1	mef(A), msr(D)	3	pbp2x-39	PBP2X-23	Ile502Val, Pro676Ser, Lys708Glu
		1042	MGAS31839	2008	6	382	1	mef(A), msr(D)	3	pbp2x-39	PBP2X-23	Ile502Val, Pro676Ser, Lys708Glu
		1043	MGAS29974	2009	6	382	1	mef(A), msr(D)	34	pbp2x-39	PBP2X-23	Ile502Val, Pro676Ser, Lys708Glu
		1044	MGAS29975	2009	6	382	1	mef(A), msr(D)	3	pbp2x-39	PBP2X-23	Ile502Val, Pro676Ser, Lys708Glu
		1045	MGAS29976	2009	6	382	1	mef(A), msr(D)	3	pbp2x-39	PBP2X-23	Ile502Val, Pro676Ser, Lys708Glu
		1046	MGAS29980	2009	6	382	1	mef(A), msr(D)	3	pbp2x-39	PBP2X-23	Ile502Val, Pro676Ser, Lys708Glu
		1047	MGAS29984	2009	6	382	1	mef(A), msr(D)	64	pbp2x-39	PBP2X-23	Ile502Val, Pro676Ser, Lys708Glu
		1048	MGAS30516	2010	6	382	1	mef(A), msr(D)	3	pbp2x-39	PBP2X-23	Ile502Val, Pro676Ser, Lys708Glu
		1049	MGAS30527	2011	6	382	1	mef(A), msr(D)	3	pbp2x-39	PBP2X-23	Ile502Val, Pro676Ser, Lys708Glu
		1050	MGAS30672	2000	6	382	3	no ARGs detected	30	pbp2x-39	PBP2X-23	Ile502Val, Pro676Ser, Lys708Glu
		1051	MGAS30313	2008	6	382	3	no ARGs detected	30	pbp2x-39	PBP2X-23	Ile502Val, Pro676Ser, Lys708Glu
		1052	MGAS30362	2008	6	382	9	mef(A), msr(D), tet(M)	3	pbp2x-39	PBP2X-23	Ile502Val, Pro676Ser, Lys708Glu
		1053	MGAS30380	2008	6	382	9	mef(A), msr(D), tet(M)	66	pbp2x-39	PBP2X-23	Ile502Val, Pro676Ser, Lys708Glu
		1054	MGAS30530	2011	6	382	9	mef(A), msr(D), tet(M)	62	pbp2x-39	PBP2X-23	Ile502Val, Pro676Ser, Lys708Glu
		1055	MGAS29729	2001	9	NF-1	1	mef(A), msr(D)	83	pbp2x-432	PBP2X-1	WT, none
		1056	MGAS31795	2008	9	75	3	no ARGs detected	53	pbp2x-188	PBP2X-1	WT, none
		1057	MGAS30501	2008	11	NF-2	2	erm(B), tet(M)	8	pbp2x-326	PBP2X-1	WT, none
		1058	MGAS30510	2008	11	NF-2	2	erm(B), tet(M)	8	pbp2x-326	PBP2X-1	WT, none
		1059	MGAS29985	2009	11	NF-2	2	erm(B), tet(M)	8	pbp2x-326	PBP2X-1	WT, none
		1060	MGAS30521	2010	11	NF-2	2	erm(B), tet(M)	8	pbp2x-326	PBP2X-1	WT, none
		1061	MGAS30526	2011	11	NF-2	2	erm(B), tet(M)	96	pbp2x-326	PBP2X-1	WT, none
		1062	MGAS30528	2011	11	NF-2	2	erm(B), tet(M)	8	pbp2x-326	PBP2X-1	WT, none
		1063	MGAS30531	2011	11	NF-2	2	erm(B), tet(M)	8	pbp2x-326	PBP2X-1	WT, none
		1064	MGAS30532	2011	11	NF-2	2	erm(B), tet(M)	16	pbp2x-326	PBP2X-1	WT, none
		1065	MGAS30533	2011	11	NF-2	2	erm(B), tet(M)	8	pbp2x-326	PBP2X-1	WT, none
		1066	MGAS30537	2012	11	NF-2	2	erm(B), tet(M)	16	pbp2x-326	PBP2X-1	WT, none
		1067	MGAS30538	2012	11	NF-2	2	erm(B), tet(M)	8	pbp2x-326	PBP2X-1	WT, none
		1068	MGAS30542	2012	11	NF-2	2	erm(B), tet(M)	16	pbp2x-326	PBP2X-1	WT, none
		1069	MGAS30543	2012	11	NF-2	2	erm(B), tet(M)	16	pbp2x-326	PBP2X-1	WT, none
		1070	MGAS30544	2013	11	NF-2	2	erm(B), tet(M)	8	pbp2x-326	PBP2X-1	WT, none
		1071	MGAS30545	2013	11	NF-2	2	erm(B), tet(M)	8	pbp2x-326	PBP2X-1	WT, none
		1072	MGAS30547	2013	11	NF-2	2	erm(B), tet(M)	16	pbp2x-326	PBP2X-1	WT, none
		1073	MGAS30549	2013	11	NF-2	2	erm(B), tet(M)	8	pbp2x-326	PBP2X-1	WT, none
		1074	MGAS30550	2014	11	NF-2	2	erm(B), tet(M)	8	pbp2x-326	PBP2X-1	WT, none
		1075	MGAS30557	2015	11	NF-2	2	erm(B), tet(M)	8	pbp2x-326	PBP2X-1	WT, none
		1076	MGAS30560	2015	11	NF-2	2	erm(B), tet(M)	8	pbp2x-326	PBP2X-1	WT, none
		1077	MGAS30566	2015	11	NF-2	2	erm(B), tet(M)	8	pbp2x-326	PBP2X-1	WT, none
		1078	MGAS31813	2016	11	NF-2	2	erm(B), tet(M)	8	pbp2x-326	PBP2X-1	WT, none
		1079	MGAS30959	1999	11	NF-2	3	no ARGs detected	95	pbp2x-326	PBP2X-1	WT, none
		1080	MGAS30529	2011	11	NF-2	6	aph(3")-III, sat4A, erm(B), tet(M)	14	pbp2x-326	PBP2X-1	WT, none
		1081	MGAS30534	2011	11	NF-2	6	aph(3")-III, sat4A, erm(B), tet(M)	100	pbp2x-326	PBP2X-1	WT, none
		1082	MGAS30546	2013	11	NF-2	6	aph(3")-III, sat4A, erm(B), tet(M)	14	pbp2x-326	PBP2X-1	WT, none
		1083	MGAS30548	2013	11	NF-2	6	aph(3")-III, sat4A, erm(B), tet(M)	14	pbp2x-326	PBP2X-1	WT, none
		1084	MGAS30556	2014	11	NF-2	6	aph(3")-III, sat4A, erm(B), tet(M)	14	pbp2x-326	PBP2X-1	WT, none
		1085	MGAS31807	2016	11	NF-2	6	aph(3")-III, sat4A, erm(B), tet(M)	14	pbp2x-326	PBP2X-1	WT, none
		1086	MGAS31812	2016	11	NF-2	6	aph(3")-III, sat4A, erm(B), tet(M)	14	pbp2x-326	PBP2X-1	WT, none
		1087	MGAS30915	1999	12	36	1	mef(A), msr(D)	2	pbp2x-56	PBP2X-35	Met593Thr
		1088	MGAS29709	2000	12	36	1	mef(A), msr(D)	2	pbp2x-56	PBP2X-35	Met593Thr
		1089	MGAS29710	2000	12	36	1	mef(A), msr(D)	2	pbp2x-56	PBP2X-35	Met593Thr
		1090	MGAS29711	2000	12	36	1	mef(A), msr(D)	2	pbp2x-56	PBP2X-35	Met593Thr
		1091	MGAS29714	2000	12	36	1	mef(A), msr(D)	2	pbp2x-56	PBP2X-35	Met593Thr
		1092	MGAS29717	2000	12	36	1	mef(A), msr(D)	2	pbp2x-56	PBP2X-35	Met593Thr
		1093	MGAS29719	2000	12	36	1	mef(A), msr(D)	2	pbp2x-56	PBP2X-35	Met593Thr
		1094	MGAS29721	2000	12	36	1	mef(A), msr(D)	2	pbp2x-56	PBP2X-35	Met593Thr
		1095	MGAS29830	2000	12	36	1	mef(A), msr(D)	2	pbp2x-56	PBP2X-35	Met593Thr
		1096	MGAS29831	2000	12	36	1	mef(A), msr(D)	2	pbp2x-56	PBP2X-35	Met593Thr
		1097	MGAS29832	2000	12	36	1	mef(A), msr(D)	2	pbp2x-56	PBP2X-35	Met593Thr
		1098	MGAS29833	2000	12	36	1	mef(A), msr(D)	2	pbp2x-56	PBP2X-35	Met593Thr
		1099	MGAS29835	2000	12	36	1	mef(A), msr(D)	2	pbp2x-56	PBP2X-35	Met593Thr
		1100	MGAS29837	2000	12	36	1	mef(A), msr(D)	2	pbp2x-56	PBP2X-35	Met593Thr
		1101	MGAS29838	2000	12	36	1	mef(A), msr(D)	2	pbp2x-56	PBP2X-35	Met593Thr
		1102	MGAS29839	2000	12	36	1	mef(A), msr(D)	2	pbp2x-56	PBP2X-35	Met593Thr
		1103	MGAS29841	2000	12	36	1	mef(A), msr(D)	2	pbp2x-56	PBP2X-35	Met593Thr
		1104	MGAS29842	2000	12	36	1	mef(A), msr(D)	2	pbp2x-56	PBP2X-35	Met593Thr
		1105	MGAS29843	2000	12	36	1	mef(A), msr(D)	2	pbp2x-56	PBP2X-35	Met593Thr
		1106	MGAS29844	2000	12	36	1	mef(A), msr(D)	2	pbp2x-56	PBP2X-35	Met593Thr
		1107	MGAS29845	2000	12	36	1	mef(A), msr(D)	2	pbp2x-56	PBP2X-35	Met593Thr
		1108	MGAS29998	2000	12	36	1	mef(A), msr(D)	2	pbp2x-56	PBP2X-35	Met593Thr
		1109	MGAS29999	2000	12	36	1	mef(A), msr(D)	2	pbp2x-56	PBP2X-35	Met593Thr
		1110	MGAS30002	2000	12	36	1	mef(A), msr(D)	2	pbp2x-56	PBP2X-35	Met593Thr
		1111	MGAS30212	2000	12	36	1	mef(A), msr(D)	2	pbp2x-56	PBP2X-35	Met593Thr
		1112	MGAS30230	2000	12	36	1	mef(A), msr(D)	2	pbp2x-56	PBP2X-35	Met593Thr
		1113	MGAS30232	2000	12	36	1	mef(A), msr(D)	2	pbp2x-56	PBP2X-35	Met593Thr
		1114	MGAS30238	2000	12	36	1	mef(A), msr(D)	2	pbp2x-56	PBP2X-35	Met593Thr
		1115	MGAS30239	2000	12	36	1	mef(A), msr(D)	2	pbp2x-56	PBP2X-35	Met593Thr
		1116	MGAS30240	2000	12	36	1	mef(A), msr(D)	2	pbp2x-56	PBP2X-35	Met593Thr
		1117	MGAS30245	2000	12	36	1	mef(A), msr(D)	2	pbp2x-56	PBP2X-35	Met593Thr
		1118	MGAS30586	2000	12	36	1	mef(A), msr(D)	2	pbp2x-56	PBP2X-35	Met593Thr
		1119	MGAS30601	2000	12	36	1	mef(A), msr(D)	2	pbp2x-56	PBP2X-35	Met593Thr
		1120	MGAS30604	2000	12	36	1	mef(A), msr(D)	2	pbp2x-56	PBP2X-35	Met593Thr
		1121	MGAS30613	2000	12	36	1	mef(A), msr(D)	2	pbp2x-56	PBP2X-35	Met593Thr
		1122	MGAS30614	2000	12	36	1	mef(A), msr(D)	2	pbp2x-56	PBP2X-35	Met593Thr
		1123	MGAS30616	2000	12	36	1	mef(A), msr(D)	2	pbp2x-56	PBP2X-35	Met593Thr
		1124	MGAS30617	2000	12	36	1	mef(A), msr(D)	2	pbp2x-56	PBP2X-35	Met593Thr
		1125	MGAS30619	2000	12	36	1	mef(A), msr(D)	2	pbp2x-56	PBP2X-35	Met593Thr
		1126	MGAS30620	2000	12	36	1	mef(A), msr(D)	2	pbp2x-56	PBP2X-35	Met593Thr
		1127	MGAS30621	2000	12	36	1	mef(A), msr(D)	2	pbp2x-56	PBP2X-35	Met593Thr
		1128	MGAS30622	2000	12	36	1	mef(A), msr(D)	2	pbp2x-56	PBP2X-35	Met593Thr
		1129	MGAS30624	2000	12	36	1	mef(A), msr(D)	2	pbp2x-56	PBP2X-35	Met593Thr
		1130	MGAS30626	2000	12	36	1	mef(A), msr(D)	2	pbp2x-56	PBP2X-35	Met593Thr
		1131	MGAS30628	2000	12	36	1	mef(A), msr(D)	2	pbp2x-56	PBP2X-35	Met593Thr
		1132	MGAS30635	2000	12	36	1	mef(A), msr(D)	2	pbp2x-56	PBP2X-35	Met593Thr
		1133	MGAS30637	2000	12	36	1	mef(A), msr(D)	2	pbp2x-56	PBP2X-35	Met593Thr
		1134	MGAS30638	2000	12	36	1	mef(A), msr(D)	2	pbp2x-56	PBP2X-35	Met593Thr
		1135	MGAS30643	2000	12	36	1	mef(A), msr(D)	2	pbp2x-56	PBP2X-35	Met593Thr
		1136	MGAS30644	2000	12	36	1	mef(A), msr(D)	2	pbp2x-56	PBP2X-35	Met593Thr
		1137	MGAS30646	2000	12	36	1	mef(A), msr(D)	2	pbp2x-56	PBP2X-35	Met593Thr
		1138	MGAS30647	2000	12	36	1	mef(A), msr(D)	2	pbp2x-56	PBP2X-35	Met593Thr
		1139	MGAS30653	2000	12	36	1	mef(A), msr(D)	2	pbp2x-56	PBP2X-35	Met593Thr
		1140	MGAS30654	2000	12	36	1	mef(A), msr(D)	2	pbp2x-56	PBP2X-35	Met593Thr
		1141	MGAS30655	2000	12	36	1	mef(A), msr(D)	2	pbp2x-56	PBP2X-35	Met593Thr
		1142	MGAS30656	2000	12	36	1	mef(A), msr(D)	2	pbp2x-56	PBP2X-35	Met593Thr
		1143	MGAS30658	2000	12	36	1	mef(A), msr(D)	2	pbp2x-56	PBP2X-35	Met593Thr
		1144	MGAS30661	2000	12	36	1	mef(A), msr(D)	2	pbp2x-56	PBP2X-35	Met593Thr
		1145	MGAS30668	2000	12	36	1	mef(A), msr(D)	2	pbp2x-56	PBP2X-35	Met593Thr
		1146	MGAS30669	2000	12	36	1	mef(A), msr(D)	2	pbp2x-56	PBP2X-35	Met593Thr
		1147	MGAS30671	2000	12	36	1	mef(A), msr(D)	2	pbp2x-56	PBP2X-35	Met593Thr
		1148	MGAS30674	2000	12	36	1	mef(A), msr(D)	2	pbp2x-56	PBP2X-35	Met593Thr
		1149	MGAS30676	2000	12	36	1	mef(A), msr(D)	2	pbp2x-56	PBP2X-35	Met593Thr
		1150	MGAS30679	2000	12	36	1	mef(A), msr(D)	2	pbp2x-56	PBP2X-35	Met593Thr
		1151	MGAS30686	2000	12	36	1	mef(A), msr(D)	2	pbp2x-56	PBP2X-35	Met593Thr
		1152	MGAS30687	2000	12	36	1	mef(A), msr(D)	2	pbp2x-56	PBP2X-35	Met593Thr
		1153	MGAS30688	2000	12	36	1	mef(A), msr(D)	2	pbp2x-56	PBP2X-35	Met593Thr
		1154	MGAS30689	2000	12	36	1	mef(A), msr(D)	2	pbp2x-56	PBP2X-35	Met593Thr
		1155	MGAS30690	2000	12	36	1	mef(A), msr(D)	2	pbp2x-56	PBP2X-35	Met593Thr
		1156	MGAS30691	2000	12	36	1	mef(A), msr(D)	2	pbp2x-56	PBP2X-35	Met593Thr
		1157	MGAS30694	2000	12	36	1	mef(A), msr(D)	2	pbp2x-56	PBP2X-35	Met593Thr
		1158	MGAS30695	2000	12	36	1	mef(A), msr(D)	2	pbp2x-56	PBP2X-35	Met593Thr
		1159	MGAS30697	2000	12	36	1	mef(A), msr(D)	2	pbp2x-56	PBP2X-35	Met593Thr
		1160	MGAS30699	2000	12	36	1	mef(A), msr(D)	2	pbp2x-56	PBP2X-35	Met593Thr
		1161	MGAS30700	2000	12	36	1	mef(A), msr(D)	2	pbp2x-56	PBP2X-35	Met593Thr
		1162	MGAS30702	2000	12	36	1	mef(A), msr(D)	2	pbp2x-56	PBP2X-35	Met593Thr
		1163	MGAS30703	2000	12	36	1	mef(A), msr(D)	2	pbp2x-56	PBP2X-35	Met593Thr
		1164	MGAS30705	2000	12	36	1	mef(A), msr(D)	55	pbp2x-56	PBP2X-35	Met593Thr
		1165	MGAS30709	2000	12	36	1	mef(A), msr(D)	2	pbp2x-56	PBP2X-35	Met593Thr
		1166	MGAS30711	2000	12	36	1	mef(A), msr(D)	2	pbp2x-56	PBP2X-35	Met593Thr
		1167	MGAS30712	2000	12	36	1	mef(A), msr(D)	2	pbp2x-56	PBP2X-35	Met593Thr
		1168	MGAS30713	2000	12	36	1	mef(A), msr(D)	2	pbp2x-56	PBP2X-35	Met593Thr
		1169	MGAS30714	2000	12	36	1	mef(A), msr(D)	2	pbp2x-56	PBP2X-35	Met593Thr
		1170	MGAS30715	2000	12	36	1	mef(A), msr(D)	2	pbp2x-56	PBP2X-35	Met593Thr
		1171	MGAS30716	2000	12	36	1	mef(A), msr(D)	2	pbp2x-56	PBP2X-35	Met593Thr
		1172	MGAS30719	2000	12	36	1	mef(A), msr(D)	2	pbp2x-56	PBP2X-35	Met593Thr
		1173	MGAS30721	2000	12	36	1	mef(A), msr(D)	2	pbp2x-56	PBP2X-35	Met593Thr
		1174	MGAS30723	2000	12	36	1	mef(A), msr(D)	2	pbp2x-56	PBP2X-35	Met593Thr
		1175	MGAS30724	2000	12	36	1	mef(A), msr(D)	2	pbp2x-56	PBP2X-35	Met593Thr
		1176	MGAS30725	2000	12	36	1	mef(A), msr(D)	2	pbp2x-56	PBP2X-35	Met593Thr
		1177	MGAS30727	2000	12	36	1	mef(A), msr(D)	2	pbp2x-56	PBP2X-35	Met593Thr
		1178	MGAS30728	2000	12	36	1	mef(A), msr(D)	2	pbp2x-56	PBP2X-35	Met593Thr
		1179	MGAS30731	2000	12	36	1	mef(A), msr(D)	2	pbp2x-56	PBP2X-35	Met593Thr
		1180	MGAS30732	2000	12	36	1	mef(A), msr(D)	2	pbp2x-56	PBP2X-35	Met593Thr
		1181	MGAS30735	2000	12	36	1	mef(A), msr(D)	2	pbp2x-56	PBP2X-35	Met593Thr
		1182	MGAS30736	2000	12	36	1	mef(A), msr(D)	2	pbp2x-56	PBP2X-35	Met593Thr
		1183	MGAS30738	2000	12	36	1	mef(A), msr(D)	2	pbp2x-56	PBP2X-35	Met593Thr
		1184	MGAS30739	2000	12	36	1	mef(A), msr(D)	2	pbp2x-56	PBP2X-35	Met593Thr
		1185	MGAS30740	2000	12	36	1	mef(A), msr(D)	2	pbp2x-56	PBP2X-35	Met593Thr
		1186	MGAS30743	2000	12	36	1	mef(A), msr(D)	2	pbp2x-56	PBP2X-35	Met593Thr
		1187	MGAS30744	2000	12	36	1	mef(A), msr(D)	2	pbp2x-56	PBP2X-35	Met593Thr
		1188	MGAS30745	2000	12	36	1	mef(A), msr(D)	2	pbp2x-56	PBP2X-35	Met593Thr
		1189	MGAS30746	2000	12	36	1	mef(A), msr(D)	2	pbp2x-56	PBP2X-35	Met593Thr
		1190	MGAS30748	2000	12	36	1	mef(A), msr(D)	2	pbp2x-56	PBP2X-35	Met593Thr
		1191	MGAS30749	2000	12	36	1	mef(A), msr(D)	2	pbp2x-56	PBP2X-35	Met593Thr
		1192	MGAS30750	2000	12	36	1	mef(A), msr(D)	2	pbp2x-56	PBP2X-35	Met593Thr
		1193	MGAS30971	2000	12	36	1	mef(A), msr(D)	2	pbp2x-56	PBP2X-35	Met593Thr
		1194	MGAS30980	2000	12	36	1	mef(A), msr(D)	2	pbp2x-56	PBP2X-35	Met593Thr
		1195	MGAS30992	2000	12	36	1	mef(A), msr(D)	2	pbp2x-56	PBP2X-35	Met593Thr
		1196	MGAS30994	2000	12	36	1	mef(A), msr(D)	2	pbp2x-56	PBP2X-35	Met593Thr
		1197	MGAS30997	2000	12	36	1	mef(A), msr(D)	2	pbp2x-56	PBP2X-35	Met593Thr
		1198	MGAS31000	2000	12	36	1	mef(A), msr(D)	2	pbp2x-56	PBP2X-35	Met593Thr
		1199	MGAS31001	2000	12	36	1	mef(A), msr(D)	2	pbp2x-56	PBP2X-35	Met593Thr
		1200	MGAS31002	2000	12	36	1	mef(A), msr(D)	2	pbp2x-56	PBP2X-35	Met593Thr
		1201	MGAS31003	2000	12	36	1	mef(A), msr(D)	2	pbp2x-56	PBP2X-35	Met593Thr
		1202	MGAS31004	2000	12	36	1	mef(A), msr(D)	2	pbp2x-56	PBP2X-35	Met593Thr
		1203	MGAS31006	2000	12	36	1	mef(A), msr(D)	2	pbp2x-56	PBP2X-35	Met593Thr
		1204	MGAS31007	2000	12	36	1	mef(A), msr(D)	2	pbp2x-56	PBP2X-35	Met593Thr
		1205	MGAS31008	2000	12	36	1	mef(A), msr(D)	2	pbp2x-56	PBP2X-35	Met593Thr
		1206	MGAS31011	2000	12	36	1	mef(A), msr(D)	2	pbp2x-56	PBP2X-35	Met593Thr
		1207	MGAS31013	2000	12	36	1	mef(A), msr(D)	2	pbp2x-56	PBP2X-35	Met593Thr
		1208	MGAS31014	2000	12	36	1	mef(A), msr(D)	2	pbp2x-56	PBP2X-35	Met593Thr
		1209	MGAS31018	2000	12	36	1	mef(A), msr(D)	2	pbp2x-56	PBP2X-35	Met593Thr
		1210	MGAS31023	2000	12	36	1	mef(A), msr(D)	2	pbp2x-56	PBP2X-35	Met593Thr
		1211	MGAS31026	2000	12	36	1	mef(A), msr(D)	2	pbp2x-56	PBP2X-35	Met593Thr
		1212	MGAS31027	2000	12	36	1	mef(A), msr(D)	2	pbp2x-56	PBP2X-35	Met593Thr
		1213	MGAS31029	2000	12	36	1	mef(A), msr(D)	2	pbp2x-56	PBP2X-35	Met593Thr
		1214	MGAS31032	2000	12	36	1	mef(A), msr(D)	2	pbp2x-56	PBP2X-35	Met593Thr
		1215	MGAS31033	2000	12	36	1	mef(A), msr(D)	2	pbp2x-56	PBP2X-35	Met593Thr
		1216	MGAS31035	2000	12	36	1	mef(A), msr(D)	2	pbp2x-56	PBP2X-35	Met593Thr
		1217	MGAS31037	2000	12	36	1	mef(A), msr(D)	2	pbp2x-56	PBP2X-35	Met593Thr
		1218	MGAS31771	2000	12	36	1	mef(A), msr(D)	2	pbp2x-56	PBP2X-35	Met593Thr
		1219	MGAS29727	2001	12	36	1	mef(A), msr(D)	2	pbp2x-56	PBP2X-35	Met593Thr
		1220	MGAS29728	2001	12	36	1	mef(A), msr(D)	2	pbp2x-56	PBP2X-35	Met593Thr
		1221	MGAS29731	2001	12	36	1	mef(A), msr(D)	2	pbp2x-56	PBP2X-35	Met593Thr
		1222	MGAS29733	2001	12	36	1	mef(A), msr(D)	2	pbp2x-56	PBP2X-35	Met593Thr
		1223	MGAS29736	2001	12	36	1	mef(A), msr(D)	2	pbp2x-56	PBP2X-35	Met593Thr
		1224	MGAS29737	2001	12	36	1	mef(A), msr(D)	2	pbp2x-56	PBP2X-35	Met593Thr
		1225	MGAS29738	2001	12	36	1	mef(A), msr(D)	2	pbp2x-56	PBP2X-35	Met593Thr
		1226	MGAS29739	2001	12	36	1	mef(A), msr(D)	2	pbp2x-56	PBP2X-35	Met593Thr
		1227	MGAS29740	2001	12	36	1	mef(A), msr(D)	2	pbp2x-56	PBP2X-35	Met593Thr
		1228	MGAS29741	2001	12	36	1	mef(A), msr(D)	2	pbp2x-56	PBP2X-35	Met593Thr
		1229	MGAS29742	2001	12	36	1	mef(A), msr(D)	2	pbp2x-56	PBP2X-35	Met593Thr
		1230	MGAS29743	2001	12	36	1	mef(A), msr(D)	2	pbp2x-56	PBP2X-35	Met593Thr
		1231	MGAS29744	2001	12	36	1	mef(A), msr(D)	2	pbp2x-56	PBP2X-35	Met593Thr
		1232	MGAS29745	2001	12	36	1	mef(A), msr(D)	2	pbp2x-56	PBP2X-35	Met593Thr
		1233	MGAS29746	2001	12	36	1	mef(A), msr(D)	17	pbp2x-56	PBP2X-35	Met593Thr
		1234	MGAS29747	2001	12	36	1	mef(A), msr(D)	2	pbp2x-56	PBP2X-35	Met593Thr
		1235	MGAS29749	2001	12	36	1	mef(A), msr(D)	2	pbp2x-56	PBP2X-35	Met593Thr
		1236	MGAS29750	2001	12	36	1	mef(A), msr(D)	2	pbp2x-56	PBP2X-35	Met593Thr
		1237	MGAS29751	2001	12	36	1	mef(A), msr(D)	2	pbp2x-56	PBP2X-35	Met593Thr
		1238	MGAS29752	2001	12	36	1	mef(A), msr(D)	2	pbp2x-56	PBP2X-35	Met593Thr
		1239	MGAS29847	2001	12	36	1	mef(A), msr(D)	2	pbp2x-56	PBP2X-35	Met593Thr
		1240	MGAS29850	2001	12	36	1	mef(A), msr(D)	2	pbp2x-56	PBP2X-35	Met593Thr
		1241	MGAS29851	2001	12	36	1	mef(A), msr(D)	2	pbp2x-56	PBP2X-35	Met593Thr
		1242	MGAS29852	2001	12	36	1	mef(A), msr(D)	2	pbp2x-56	PBP2X-35	Met593Thr
		1243	MGAS29854	2001	12	36	1	mef(A), msr(D)	2	pbp2x-56	PBP2X-35	Met593Thr
		1244	MGAS29857	2001	12	36	1	mef(A), msr(D)	2	pbp2x-56	PBP2X-35	Met593Thr
		1245	MGAS29858	2001	12	36	1	mef(A), msr(D)	2	pbp2x-56	PBP2X-35	Met593Thr
		1246	MGAS29860	2001	12	36	1	mef(A), msr(D)	58	pbp2x-56	PBP2X-35	Met593Thr
		1247	MGAS29861	2001	12	36	1	mef(A), msr(D)	2	pbp2x-56	PBP2X-35	Met593Thr
		1248	MGAS29863	2001	12	36	1	mef(A), msr(D)	2	pbp2x-56	PBP2X-35	Met593Thr
		1249	MGAS30751	2001	12	36	1	mef(A), msr(D)	2	pbp2x-56	PBP2X-35	Met593Thr
		1250	MGAS30752	2001	12	36	1	mef(A), msr(D)	2	pbp2x-56	PBP2X-35	Met593Thr
		1251	MGAS30754	2001	12	36	1	mef(A), msr(D)	2	pbp2x-56	PBP2X-35	Met593Thr
		1252	MGAS30756	2001	12	36	1	mef(A), msr(D)	2	pbp2x-56	PBP2X-35	Met593Thr
		1253	MGAS30758	2001	12	36	1	mef(A), msr(D)	2	pbp2x-56	PBP2X-35	Met593Thr
		1254	MGAS30759	2001	12	36	1	mef(A), msr(D)	2	pbp2x-56	PBP2X-35	Met593Thr
		1255	MGAS30761	2001	12	36	1	mef(A), msr(D)	2	pbp2x-56	PBP2X-35	Met593Thr
		1256	MGAS30762	2001	12	36	1	mef(A), msr(D)	2	pbp2x-56	PBP2X-35	Met593Thr
		1257	MGAS30763	2001	12	36	1	mef(A), msr(D)	2	pbp2x-56	PBP2X-35	Met593Thr
		1258	MGAS30765	2001	12	36	1	mef(A), msr(D)	2	pbp2x-56	PBP2X-35	Met593Thr
		1259	MGAS30766	2001	12	36	1	mef(A), msr(D)	2	pbp2x-56	PBP2X-35	Met593Thr
		1260	MGAS30767	2001	12	36	1	mef(A), msr(D)	2	pbp2x-56	PBP2X-35	Met593Thr
		1261	MGAS30768	2001	12	36	1	mef(A), msr(D)	9	pbp2x-56	PBP2X-35	Met593Thr
		1262	MGAS30769	2001	12	36	1	mef(A), msr(D)	2	pbp2x-56	PBP2X-35	Met593Thr
		1263	MGAS30773	2001	12	36	1	mef(A), msr(D)	2	pbp2x-56	PBP2X-35	Met593Thr
		1264	MGAS30775	2001	12	36	1	mef(A), msr(D)	2	pbp2x-56	PBP2X-35	Met593Thr
		1265	MGAS30776	2001	12	36	1	mef(A), msr(D)	2	pbp2x-56	PBP2X-35	Met593Thr
		1266	MGAS30777	2001	12	36	1	mef(A), msr(D)	2	pbp2x-56	PBP2X-35	Met593Thr
		1267	MGAS30780	2001	12	36	1	mef(A), msr(D)	2	pbp2x-56	PBP2X-35	Met593Thr
		1268	MGAS30782	2001	12	36	1	mef(A), msr(D)	2	pbp2x-56	PBP2X-35	Met593Thr
		1269	MGAS30783	2001	12	36	1	mef(A), msr(D)	2	pbp2x-56	PBP2X-35	Met593Thr
		1270	MGAS30784	2001	12	36	1	mef(A), msr(D)	2	pbp2x-56	PBP2X-35	Met593Thr
		1271	MGAS30787	2001	12	36	1	mef(A), msr(D)	2	pbp2x-56	PBP2X-35	Met593Thr
		1272	MGAS30788	2001	12	36	1	mef(A), msr(D)	2	pbp2x-56	PBP2X-35	Met593Thr
		1273	MGAS30790	2001	12	36	1	mef(A), msr(D)	2	pbp2x-56	PBP2X-35	Met593Thr
		1274	MGAS30791	2001	12	36	1	mef(A), msr(D)	2	pbp2x-56	PBP2X-35	Met593Thr
		1275	MGAS30792	2001	12	36	1	mef(A), msr(D)	2	pbp2x-56	PBP2X-35	Met593Thr
		1276	MGAS30793	2001	12	36	1	mef(A), msr(D)	2	pbp2x-56	PBP2X-35	Met593Thr
		1277	MGAS30794	2001	12	36	1	mef(A), msr(D)	9	pbp2x-56	PBP2X-35	Met593Thr
		1278	MGAS30795	2001	12	36	1	mef(A), msr(D)	2	pbp2x-56	PBP2X-35	Met593Thr
		1279	MGAS30796	2001	12	36	1	mef(A), msr(D)	2	pbp2x-56	PBP2X-35	Met593Thr
		1280	MGAS30797	2001	12	36	1	mef(A), msr(D)	2	pbp2x-56	PBP2X-35	Met593Thr
		1281	MGAS30798	2001	12	36	1	mef(A), msr(D)	2	pbp2x-56	PBP2X-35	Met593Thr
		1282	MGAS30800	2001	12	36	1	mef(A), msr(D)	2	pbp2x-56	PBP2X-35	Met593Thr
		1283	MGAS30801	2001	12	36	1	mef(A), msr(D)	2	pbp2x-56	PBP2X-35	Met593Thr
		1284	MGAS30802	2001	12	36	1	mef(A), msr(D)	2	pbp2x-56	PBP2X-35	Met593Thr
		1285	MGAS30804	2001	12	36	1	mef(A), msr(D)	2	pbp2x-56	PBP2X-35	Met593Thr
		1286	MGAS31040	2001	12	36	1	mef(A), msr(D)	2	pbp2x-56	PBP2X-35	Met593Thr
		1287	MGAS31043	2001	12	36	1	mef(A), msr(D)	2	pbp2x-56	PBP2X-35	Met593Thr
		1288	MGAS31044	2001	12	36	1	mef(A), msr(D)	2	pbp2x-56	PBP2X-35	Met593Thr
		1289	MGAS31045	2001	12	36	1	mef(A), msr(D)	2	pbp2x-56	PBP2X-35	Met593Thr
		1290	MGAS31050	2001	12	36	1	mef(A), msr(D)	2	pbp2x-56	PBP2X-35	Met593Thr
		1291	MGAS31053	2001	12	36	1	mef(A), msr(D)	2	pbp2x-56	PBP2X-35	Met593Thr
		1292	MGAS31054	2001	12	36	1	mef(A), msr(D)	9	pbp2x-56	PBP2X-35	Met593Thr
		1293	MGAS31055	2001	12	36	1	mef(A), msr(D)	2	pbp2x-56	PBP2X-35	Met593Thr
		1294	MGAS31056	2001	12	36	1	mef(A), msr(D)	2	pbp2x-56	PBP2X-35	Met593Thr
		1295	MGAS31057	2001	12	36	1	mef(A), msr(D)	2	pbp2x-56	PBP2X-35	Met593Thr
		1296	MGAS31058	2001	12	36	1	mef(A), msr(D)	2	pbp2x-56	PBP2X-35	Met593Thr
		1297	MGAS31059	2001	12	36	1	mef(A), msr(D)	2	pbp2x-56	PBP2X-35	Met593Thr
		1298	MGAS31060	2001	12	36	1	mef(A), msr(D)	2	pbp2x-56	PBP2X-35	Met593Thr
		1299	MGAS31061	2001	12	36	1	mef(A), msr(D)	2	pbp2x-56	PBP2X-35	Met593Thr
		1300	MGAS31062	2001	12	36	1	mef(A), msr(D)	2	pbp2x-56	PBP2X-35	Met593Thr
		1301	MGAS31063	2001	12	36	1	mef(A), msr(D)	2	pbp2x-56	PBP2X-35	Met593Thr
		1302	MGAS31065	2001	12	36	1	mef(A), msr(D)	2	pbp2x-56	PBP2X-35	Met593Thr
		1303	MGAS31069	2001	12	36	1	mef(A), msr(D)	2	pbp2x-56	PBP2X-35	Met593Thr
		1304	MGAS31070	2001	12	36	1	mef(A), msr(D)	2	pbp2x-56	PBP2X-35	Met593Thr
		1305	MGAS31071	2001	12	36	1	mef(A), msr(D)	2	pbp2x-56	PBP2X-35	Met593Thr
		1306	MGAS31072	2001	12	36	1	mef(A), msr(D)	2	pbp2x-56	PBP2X-35	Met593Thr
		1307	MGAS31074	2001	12	36	1	mef(A), msr(D)	2	pbp2x-56	PBP2X-35	Met593Thr
		1308	MGAS31075	2001	12	36	1	mef(A), msr(D)	2	pbp2x-56	PBP2X-35	Met593Thr
		1309	MGAS31077	2001	12	36	1	mef(A), msr(D)	9	pbp2x-56	PBP2X-35	Met593Thr
		1310	MGAS31079	2001	12	36	1	mef(A), msr(D)	2	pbp2x-56	PBP2X-35	Met593Thr
		1311	MGAS31080	2001	12	36	1	mef(A), msr(D)	2	pbp2x-56	PBP2X-35	Met593Thr
		1312	MGAS31783	2001	12	36	1	mef(A), msr(D)	2	pbp2x-56	PBP2X-35	Met593Thr
		1313	MGAS31784	2001	12	36	1	mef(A), msr(D)	2	pbp2x-56	PBP2X-35	Met593Thr
		1314	MGAS31785	2001	12	36	1	mef(A), msr(D)	2	pbp2x-56	PBP2X-35	Met593Thr
		1315	MGAS31786	2001	12	36	1	mef(A), msr(D)	2	pbp2x-56	PBP2X-35	Met593Thr
		1316	MGAS31834	2001	12	36	1	mef(A), msr(D)	2	pbp2x-56	PBP2X-35	Met593Thr
		1317	MGAS31836	2001	12	36	1	mef(A), msr(D)	2	pbp2x-56	PBP2X-35	Met593Thr
		1318	MGAS29753	2002	12	36	1	mef(A), msr(D)	2	pbp2x-56	PBP2X-35	Met593Thr
		1319	MGAS29755	2002	12	36	1	mef(A), msr(D)	2	pbp2x-56	PBP2X-35	Met593Thr
		1320	MGAS29756	2002	12	36	1	mef(A), msr(D)	2	pbp2x-56	PBP2X-35	Met593Thr
		1321	MGAS29757	2002	12	36	1	mef(A), msr(D)	2	pbp2x-56	PBP2X-35	Met593Thr
		1322	MGAS29758	2002	12	36	1	mef(A), msr(D)	2	pbp2x-56	PBP2X-35	Met593Thr
		1323	MGAS29759	2002	12	36	1	mef(A), msr(D)	2	pbp2x-56	PBP2X-35	Met593Thr
		1324	MGAS29760	2002	12	36	1	mef(A), msr(D)	2	pbp2x-56	PBP2X-35	Met593Thr
		1325	MGAS29762	2002	12	36	1	mef(A), msr(D)	2	pbp2x-56	PBP2X-35	Met593Thr
		1326	MGAS29763	2002	12	36	1	mef(A), msr(D)	2	pbp2x-56	PBP2X-35	Met593Thr
		1327	MGAS29764	2002	12	36	1	mef(A), msr(D)	2	pbp2x-56	PBP2X-35	Met593Thr
		1328	MGAS29766	2002	12	36	1	mef(A), msr(D)	2	pbp2x-56	PBP2X-35	Met593Thr
		1329	MGAS29767	2002	12	36	1	mef(A), msr(D)	2	pbp2x-56	PBP2X-35	Met593Thr
		1330	MGAS29769	2003	12	36	1	mef(A), msr(D)	2	pbp2x-56	PBP2X-35	Met593Thr
		1331	MGAS29771	2003	12	36	1	mef(A), msr(D)	2	pbp2x-56	PBP2X-35	Met593Thr
		1332	MGAS29772	2003	12	36	1	mef(A), msr(D)	2	pbp2x-56	PBP2X-35	Met593Thr
		1333	MGAS29773	2003	12	36	1	mef(A), msr(D)	2	pbp2x-56	PBP2X-35	Met593Thr
		1334	MGAS29776	2003	12	36	1	mef(A), msr(D)	2	pbp2x-56	PBP2X-35	Met593Thr
		1335	MGAS29777	2003	12	36	1	mef(A), msr(D)	2	pbp2x-56	PBP2X-35	Met593Thr
		1336	MGAS29778	2003	12	36	1	mef(A), msr(D)	9	pbp2x-56	PBP2X-35	Met593Thr
		1337	MGAS31087	2003	12	36	1	mef(A), msr(D)	2	pbp2x-56	PBP2X-35	Met593Thr
		1338	MGAS31090	2003	12	36	1	mef(A), msr(D)	2	pbp2x-56	PBP2X-35	Met593Thr
		1339	MGAS29780	2004	12	36	1	mef(A), msr(D)	2	pbp2x-56	PBP2X-35	Met593Thr
		1340	MGAS29782	2004	12	36	1	mef(A), msr(D)	17	pbp2x-56	PBP2X-35	Met593Thr
		1341	MGAS29784	2004	12	36	1	mef(A), msr(D)	2	pbp2x-56	PBP2X-35	Met593Thr
		1342	MGAS29785	2004	12	36	1	mef(A), msr(D)	2	pbp2x-56	PBP2X-35	Met593Thr
		1343	MGAS29786	2004	12	36	1	mef(A), msr(D)	2	pbp2x-56	PBP2X-35	Met593Thr
		1344	MGAS29787	2004	12	36	1	mef(A), msr(D)	2	pbp2x-56	PBP2X-35	Met593Thr
		1345	MGAS29788	2004	12	36	1	mef(A), msr(D)	2	pbp2x-56	PBP2X-35	Met593Thr
		1346	MGAS29789	2004	12	36	1	mef(A), msr(D)	2	pbp2x-56	PBP2X-35	Met593Thr
		1347	MGAS29791	2004	12	36	1	mef(A), msr(D)	2	pbp2x-56	PBP2X-35	Met593Thr
		1348	MGAS29792	2004	12	36	1	mef(A), msr(D)	2	pbp2x-56	PBP2X-35	Met593Thr
		1349	MGAS29794	2004	12	36	1	mef(A), msr(D)	2	pbp2x-56	PBP2X-35	Met593Thr
		1350	MGAS29795	2004	12	36	1	mef(A), msr(D)	2	pbp2x-56	PBP2X-35	Met593Thr
		1351	MGAS29865	2004	12	36	1	mef(A), msr(D)	2	pbp2x-56	PBP2X-35	Met593Thr
		1352	MGAS29866	2004	12	36	1	mef(A), msr(D)	2	pbp2x-56	PBP2X-35	Met593Thr
		1353	MGAS29867	2004	12	36	1	mef(A), msr(D)	2	pbp2x-56	PBP2X-35	Met593Thr
		1354	MGAS29868	2004	12	36	1	mef(A), msr(D)	2	pbp2x-56	PBP2X-35	Met593Thr
		1355	MGAS29870	2004	12	36	1	mef(A), msr(D)	2	pbp2x-56	PBP2X-35	Met593Thr
		1356	MGAS29871	2004	12	36	1	mef(A), msr(D)	82	pbp2x-56	PBP2X-35	Met593Thr
		1357	MGAS29872	2004	12	36	1	mef(A), msr(D)	2	pbp2x-56	PBP2X-35	Met593Thr
		1358	MGAS29873	2004	12	36	1	mef(A), msr(D)	2	pbp2x-56	PBP2X-35	Met593Thr
		1359	MGAS29874	2004	12	36	1	mef(A), msr(D)	9	pbp2x-56	PBP2X-35	Met593Thr
		1360	MGAS29875	2004	12	36	1	mef(A), msr(D)	2	pbp2x-56	PBP2X-35	Met593Thr
		1361	MGAS29878	2004	12	36	1	mef(A), msr(D)	2	pbp2x-56	PBP2X-35	Met593Thr
		1362	MGAS31091	2004	12	36	1	mef(A), msr(D)	2	pbp2x-56	PBP2X-35	Met593Thr
		1363	MGAS31093	2004	12	36	1	mef(A), msr(D)	2	pbp2x-56	PBP2X-35	Met593Thr
		1364	MGAS31094	2004	12	36	1	mef(A), msr(D)	2	pbp2x-56	PBP2X-35	Met593Thr
		1365	MGAS31095	2004	12	36	1	mef(A), msr(D)	2	pbp2x-56	PBP2X-35	Met593Thr
		1366	MGAS31096	2004	12	36	1	mef(A), msr(D)	2	pbp2x-56	PBP2X-35	Met593Thr
		1367	MGAS31098	2004	12	36	1	mef(A), msr(D)	2	pbp2x-56	PBP2X-35	Met593Thr
		1368	MGAS31101	2004	12	36	1	mef(A), msr(D)	2	pbp2x-56	PBP2X-35	Met593Thr
		1369	MGAS31102	2004	12	36	1	mef(A), msr(D)	2	pbp2x-56	PBP2X-35	Met593Thr
		1370	MGAS31103	2004	12	36	1	mef(A), msr(D)	2	pbp2x-56	PBP2X-35	Met593Thr
		1371	MGAS31105	2004	12	36	1	mef(A), msr(D)	2	pbp2x-56	PBP2X-35	Met593Thr
		1372	MGAS31106	2004	12	36	1	mef(A), msr(D)	2	pbp2x-56	PBP2X-35	Met593Thr
		1373	MGAS31107	2004	12	36	1	mef(A), msr(D)	2	pbp2x-56	PBP2X-35	Met593Thr
		1374	MGAS31108	2004	12	36	1	mef(A), msr(D)	2	pbp2x-56	PBP2X-35	Met593Thr
		1375	MGAS31109	2004	12	36	1	mef(A), msr(D)	17	pbp2x-56	PBP2X-35	Met593Thr
		1376	MGAS31110	2004	12	36	1	mef(A), msr(D)	17	pbp2x-56	PBP2X-35	Met593Thr
		1377	MGAS31113	2004	12	36	1	mef(A), msr(D)	2	pbp2x-56	PBP2X-35	Met593Thr
		1378	MGAS31114	2004	12	36	1	mef(A), msr(D)	2	pbp2x-56	PBP2X-35	Met593Thr
		1379	MGAS31117	2004	12	36	1	mef(A), msr(D)	2	pbp2x-56	PBP2X-35	Met593Thr
		1380	MGAS31118	2004	12	36	1	mef(A), msr(D)	2	pbp2x-56	PBP2X-35	Met593Thr
		1381	MGAS31837	2004	12	36	1	mef(A), msr(D)	2	pbp2x-56	PBP2X-35	Met593Thr
		1382	MGAS30805	2005	12	36	1	mef(A), msr(D)	2	pbp2x-56	PBP2X-35	Met593Thr
		1383	MGAS30807	2005	12	36	1	mef(A), msr(D)	2	pbp2x-56	PBP2X-35	Met593Thr
		1384	MGAS30810	2005	12	36	1	mef(A), msr(D)	2	pbp2x-56	PBP2X-35	Met593Thr
		1385	MGAS30811	2005	12	36	1	mef(A), msr(D)	2	pbp2x-56	PBP2X-35	Met593Thr
		1386	MGAS30812	2005	12	36	1	mef(A), msr(D)	2	pbp2x-56	PBP2X-35	Met593Thr
		1387	MGAS30813	2005	12	36	1	mef(A), msr(D)	2	pbp2x-56	PBP2X-35	Met593Thr
		1388	MGAS30814	2005	12	36	1	mef(A), msr(D)	9	pbp2x-56	PBP2X-35	Met593Thr
		1389	MGAS31123	2005	12	36	1	mef(A), msr(D)	2	pbp2x-56	PBP2X-35	Met593Thr
		1390	MGAS31125	2005	12	36	1	mef(A), msr(D)	2	pbp2x-56	PBP2X-35	Met593Thr
		1391	MGAS31126	2005	12	36	1	mef(A), msr(D)	2	pbp2x-56	PBP2X-35	Met593Thr
		1392	MGAS31127	2005	12	36	1	mef(A), msr(D)	2	pbp2x-56	PBP2X-35	Met593Thr
		1393	MGAS31132	2005	12	36	1	mef(A), msr(D)	2	pbp2x-56	PBP2X-35	Met593Thr
		1394	MGAS31135	2005	12	36	1	mef(A), msr(D)	2	pbp2x-56	PBP2X-35	Met593Thr
		1395	MGAS31136	2005	12	36	1	mef(A), msr(D)	2	pbp2x-56	PBP2X-35	Met593Thr
		1396	MGAS31138	2005	12	36	1	mef(A), msr(D)	2	pbp2x-56	PBP2X-35	Met593Thr
		1397	MGAS31787	2005	12	36	1	mef(A), msr(D)	2	pbp2x-56	PBP2X-35	Met593Thr
		1398	MGAS29880	2006	12	36	1	mef(A), msr(D)	2	pbp2x-56	PBP2X-35	Met593Thr
		1399	MGAS29884	2006	12	36	1	mef(A), msr(D)	2	pbp2x-56	PBP2X-35	Met593Thr
		1400	MGAS29886	2006	12	36	1	mef(A), msr(D)	9	pbp2x-56	PBP2X-35	Met593Thr
		1401	MGAS29887	2006	12	36	1	mef(A), msr(D)	9	pbp2x-56	PBP2X-35	Met593Thr
		1402	MGAS31141	2006	12	36	1	mef(A), msr(D)	2	pbp2x-56	PBP2X-35	Met593Thr
		1403	MGAS31142	2006	12	36	1	mef(A), msr(D)	2	pbp2x-56	PBP2X-35	Met593Thr
		1404	MGAS31143	2006	12	36	1	mef(A), msr(D)	2	pbp2x-56	PBP2X-35	Met593Thr
		1405	MGAS31790	2006	12	36	1	mef(A), msr(D)	2	pbp2x-56	PBP2X-35	Met593Thr
		1406	MGAS29891	2007	12	36	1	mef(A), msr(D)	2	pbp2x-56	PBP2X-35	Met593Thr
		1407	MGAS29894	2007	12	36	1	mef(A), msr(D)	2	pbp2x-56	PBP2X-35	Met593Thr
		1408	MGAS30246	2007	12	36	1	mef(A), msr(D)	67	pbp2x-56	PBP2X-35	Met593Thr
		1409	MGAS30247	2007	12	36	1	mef(A), msr(D)	2	pbp2x-56	PBP2X-35	Met593Thr
		1410	MGAS30251	2007	12	36	1	mef(A), msr(D)	2	pbp2x-56	PBP2X-35	Met593Thr
		1411	MGAS30274	2007	12	36	1	mef(A), msr(D)	91	pbp2x-59	PBP2X-1	WT, none
		1412	MGAS31793	2007	12	36	1	mef(A), msr(D)	9	pbp2x-56	PBP2X-35	Met593Thr
		1413	MGAS29965	2008	12	36	1	mef(A), msr(D)	2	pbp2x-56	PBP2X-35	Met593Thr
		1414	MGAS30303	2008	12	36	1	mef(A), msr(D)	2	pbp2x-56	PBP2X-35	Met593Thr
		1415	MGAS29895	2007	12	36	3	no ARGs detected	77	pbp2x-59	PBP2X-1	WT, none
		1416	MGAS29896	2007	12	36	3	no ARGs detected	78	pbp2x-59	PBP2X-1	WT, none
		1417	MGAS31811	2016	12	36	3	no ARGs detected	71	pbp2x-59	PBP2X-1	WT, none
		1418	MGAS31083	2003	12	36	7	erm(TR)	59	pbp2x-59	PBP2X-1	WT, none
		1419	MGAS31084	2003	22	46	3	no ARGs detected	92	pbp2x-97	PBP2X-23	Ile502Val, Pro676Ser, Lys708Glu
		1420	MGAS29811	1999	28	52	3	no ARGs detected	11	pbp2x-77	PBP2X-1	WT, none
		1421	MGAS30954	1999	28	52	3	no ARGs detected	51	pbp2x-77	PBP2X-1	WT, none
		1422	MGAS31768	1999	28	52	3	no ARGs detected	11	pbp2x-77	PBP2X-1	WT, none
		1423	MGAS29855	2001	28	52	3	no ARGs detected	11	pbp2x-77	PBP2X-1	WT, none
		1424	MGAS31782	2001	28	52	3	no ARGs detected	11	pbp2x-77	PBP2X-1	WT, none
		1425	MGAS30257	2007	28	52	3	no ARGs detected	11	pbp2x-77	PBP2X-1	WT, none
		1426	MGAS30513	2008	28	456	3	no ARGs detected	15	pbp2x-77	PBP2X-1	WT, none
		1427	MGAS31794	2008	28	52	3	no ARGs detected	11	pbp2x-77	PBP2X-1	WT, none
		1428	MGAS31798	2008	28	456	3	no ARGs detected	15	pbp2x-77	PBP2X-1	WT, none
		1429	MGAS29977	2009	28	456	3	no ARGs detected	15	pbp2x-77	PBP2X-1	WT, none
		1430	MGAS30519	2010	28	456	3	no ARGs detected	15	pbp2x-77	PBP2X-1	WT, none
		1431	MGAS30520	2010	28	456	3	no ARGs detected	15	pbp2x-77	PBP2X-1	WT, none
		1432	MGAS31803	2015	28	52	3	no ARGs detected	70	pbp2x-77	PBP2X-1	WT, none
		1433	MGAS31119	2004	28	52	7	erm(TR)	11	pbp2x-77	PBP2X-1	WT, none
		1434	MGAS31805	2016	28	458	7	erm(TR)	52	pbp2x-77	PBP2X-1	WT, none
		1435	MGAS29779	2003	28	52	8	ant(6)-Ia, aph(3")-III, sat4A, erm(B)	23	pbp2x-77	PBP2X-1	WT, none
		1436	MGAS31082	2003	28	52	8	ant(6)-Ia, aph(3")-III, sat4A, erm(B)	86	pbp2x-77	PBP2X-1	WT, none
		1437	MGAS29781	2004	28	52	8	ant(6)-Ia, aph(3")-III, sat4A, erm(B)	23	pbp2x-77	PBP2X-1	WT, none
		1438	MGAS29790	2004	28	52	8	ant(6)-Ia, aph(3")-III, sat4A, erm(B)	23	pbp2x-77	PBP2X-1	WT, none
		1439	MGAS29898	2007	28	52	8	ant(6)-Ia, aph(3")-III, sat4A, erm(B)	85	pbp2x-77	PBP2X-1	WT, none
		1440	MGAS29859	2001	43	3	9	mef(A), msr(D), tet(M)	101	pbp2x-357	PBP2X-1	WT, none
		1441	MGAS29881	2006	44	367	15	erm(TR), catA9, tet(M)	87	pbp2x-406	PBP2X-182	Ile48Val
		1442	MGAS29654	1998	48	595	18	ant(6)-Ia, aph(3")-III, erm(B), catA9	43	pbp2x-195	PBP2X-1	WT, none
		1443	MGAS30554	2014	53	11	17	spw, mef(A), msr(D), catQ, tet(M)	50	pbp2x-357	PBP2X-1	WT, none
		1444	MGAS31804	2016	60	53	2	erm(B), tet(M)	40	pbp2x-331	PBP2X-1	WT, none
		1445	MGAS30522	2010	73	331	2	erm(B), tet(M)	39	pbp2x-113	PBP2X-56	Ser562Thr, Pro676Ser, Lys708Glu
		1446	MGAS30523	2010	73	331	2	erm(B), tet(M)	39	pbp2x-113	PBP2X-56	Ser562Thr, Pro676Ser, Lys708Glu
		1447	MGAS31809	2016	73	331	2	erm(B), tet(M)	88	pbp2x-113	PBP2X-56	Ser562Thr, Pro676Ser, Lys708Glu
		1448	MGAS30592	2000	75	150	1	mef(A), msr(D)	54	pbp2x-54	PBP2X-1	WT, none
		1449	MGAS29876	2004	75	150	1	mef(A), msr(D)	57	pbp2x-54	PBP2X-1	WT, none
		1450	MGAS30375	2008	75	150	1	mef(A), msr(D)	90	#N/A	#N/A	#N/A
		1451	MGAS29783	2004	75	150	2	erm(B), tet(M)	7	pbp2x-54	PBP2X-1	WT, none
		1452	MGAS29793	2004	75	150	2	erm(B), tet(M)	7	pbp2x-54	PBP2X-1	WT, none
		1453	MGAS29869	2004	75	150	2	erm(B), tet(M)	7	pbp2x-54	PBP2X-1	WT, none
		1454	MGAS31099	2004	75	150	2	erm(B), tet(M)	7	pbp2x-54	PBP2X-1	WT, none
		1455	MGAS31100	2004	75	150	2	erm(B), tet(M)	7	pbp2x-54	PBP2X-1	WT, none
		1456	MGAS31116	2004	75	150	2	erm(B), tet(M)	7	pbp2x-54	PBP2X-1	WT, none
		1457	MGAS31121	2004	75	150	2	erm(B), tet(M)	7	pbp2x-54	PBP2X-1	WT, none
		1458	MGAS30809	2005	75	150	2	erm(B), tet(M)	7	pbp2x-54	PBP2X-1	WT, none
		1459	MGAS31122	2005	75	150	2	erm(B), tet(M)	7	pbp2x-54	PBP2X-1	WT, none
		1460	MGAS31124	2005	75	150	2	erm(B), tet(M)	7	pbp2x-54	PBP2X-1	WT, none
		1461	MGAS31133	2005	75	150	2	erm(B), tet(M)	7	pbp2x-54	PBP2X-1	WT, none
		1462	MGAS29882	2006	75	150	2	erm(B), tet(M)	7	pbp2x-54	PBP2X-1	WT, none
		1463	MGAS29948	2008	75	150	2	erm(B), tet(M)	7	pbp2x-54	PBP2X-1	WT, none
		1464	MGAS30497	2008	75	150	2	erm(B), tet(M)	7	pbp2x-54	PBP2X-1	WT, none
		1465	MGAS30806	2005	75	150	3	no ARGs detected	18	pbp2x-54	PBP2X-1	WT, none
		1466	MGAS31134	2005	75	150	3	no ARGs detected	18	pbp2x-54	PBP2X-1	WT, none
		1467	MGAS31139	2005	75	150	3	no ARGs detected	18	pbp2x-54	PBP2X-1	WT, none
		1468	MGAS29883	2006	75	150	3	no ARGs detected	28	pbp2x-54	PBP2X-1	WT, none
		1469	MGAS31140	2006	75	150	3	no ARGs detected	18	pbp2x-54	PBP2X-1	WT, none
		1470	MGAS29903	2007	75	150	3	no ARGs detected	36	pbp2x-54	PBP2X-1	WT, none
		1471	MGAS30250	2007	75	150	3	no ARGs detected	36	pbp2x-54	PBP2X-1	WT, none
		1472	MGAS30253	2007	75	150	7	erm(TR)	80	pbp2x-54	PBP2X-1	WT, none
		1473	MGAS31806	2016	76	50	16	erm(B)	98	pbp2x-59	PBP2X-1	WT, none
		1474	MGAS29646	1998	77	63	4	erm(TR), tet(O)	26	pbp2x-379	PBP2X-168	Asp125Tyr
		1475	MGAS29650	1998	77	63	4	erm(TR), tet(O)	26	pbp2x-379	PBP2X-168	Asp125Tyr
		1476	MGAS29775	2003	77	369	4	erm(TR), tet(O)	13	pbp2x-379	PBP2X-168	Asp125Tyr
		1477	MGAS31085	2003	77	369	4	erm(TR), tet(O)	13	pbp2x-379	PBP2X-168	Asp125Tyr
		1478	MGAS31088	2003	77	369	4	erm(TR), tet(O)	13	pbp2x-379	PBP2X-168	Asp125Tyr
		1479	MGAS31089	2003	77	369	4	erm(TR), tet(O)	13	pbp2x-379	PBP2X-168	Asp125Tyr
		1480	MGAS31104	2004	77	369	4	erm(TR), tet(O)	13	pbp2x-379	PBP2X-168	Asp125Tyr
		1481	MGAS31128	2005	77	63	4	erm(TR), tet(O)	20	pbp2x-379	PBP2X-168	Asp125Tyr
		1482	MGAS31129	2005	77	369	4	erm(TR), tet(O)	13	pbp2x-379	PBP2X-168	Asp125Tyr
		1483	MGAS29885	2006	77	63	4	erm(TR), tet(O)	20	pbp2x-379	PBP2X-168	Asp125Tyr
		1484	MGAS29888	2006	77	63	4	erm(TR), tet(O)	60	pbp2x-379	PBP2X-168	Asp125Tyr
		1485	MGAS29892	2007	77	63	4	erm(TR), tet(O)	20	pbp2x-379	PBP2X-168	Asp125Tyr
		1486	MGAS30535	2012	77	63	4	erm(TR), tet(O)	29	pbp2x-379	PBP2X-168	Asp125Tyr
		1487	MGAS30536	2012	77	63	4	erm(TR), tet(O)	27	pbp2x-379	PBP2X-168	Asp125Tyr
		1488	MGAS30541	2012	77	63	4	erm(TR), tet(O)	61	pbp2x-379	PBP2X-168	Asp125Tyr
		1489	MGAS31800	2012	77	63	4	erm(TR), tet(O)	27	pbp2x-379	PBP2X-168	Asp125Tyr
		1490	MGAS31801	2013	77	63	4	erm(TR), tet(O)	21	pbp2x-379	PBP2X-168	Asp125Tyr
		1491	MGAS30551	2014	77	63	4	erm(TR), tet(O)	21	pbp2x-379	PBP2X-168	Asp125Tyr
		1492	MGAS30553	2014	77	63	4	erm(TR), tet(O)	21	pbp2x-379	PBP2X-168	Asp125Tyr
		1493	MGAS31810	2016	77	63	4	erm(TR), tet(O)	29	pbp2x-379	PBP2X-168	Asp125Tyr
		1494	MGAS29824	1999	77	63	12	tet(O)	49	pbp2x-379	PBP2X-168	Asp125Tyr
		1495	MGAS30568	2015	81	NF-3	11	spw, msr(D), catQ, tet(M)	48	pbp2x-143	PBP2X-1	WT, none
		1496	MGAS31808	2016	82	36	2	erm(B), tet(M)	89	pbp2x-59	PBP2X-1	WT, none
		1497	MGAS29877	2004	89	101	1	mef(A), msr(D)	97	pbp2x-310	PBP2X-4	Ser562Thr
		1498	MGAS30517	2010	89	101	2	erm(B), tet(M)	99	pbp2x-310	PBP2X-4	Ser562Thr
		1499	MGAS30737	2000	89	101	3	no ARGs detected	94	pbp2x-310	PBP2X-4	Ser562Thr
		1500	MGAS31792	2007	89	101	3	no ARGs detected	24	pbp2x-310	PBP2X-4	Ser562Thr
		1501	MGAS31796	2008	89	101	3	no ARGs detected	24	pbp2x-310	PBP2X-4	Ser562Thr
		1502	MGAS31797	2008	89	101	3	no ARGs detected	24	pbp2x-310	PBP2X-4	Ser562Thr
		1503	MGAS29982	2009	92	485	19	ant(6)-Ia, aph(3")-III, erm(B), catA9, tet(M)	41	pbp2x-180	PBP2X-1	WT, none
		1504	MGAS29774	2003	94	89	10	erm(TR), tet(M)	104	pbp2x-143	PBP2X-1	WT, none
		1505	MGAS29930	2008	94	89	10	erm(TR), tet(M)	103	pbp2x-143	PBP2X-1	WT, none
		1506	MGAS30565	2015	102	60	3	no ARGs detected	68	pbp2x-143	PBP2X-1	WT, none
		1507	MGAS29889	2006	102	46	7	erm(TR)	38	pbp2x-97	PBP2X-23	Ile502Val, Pro676Ser, Lys708Glu
		1508	MGAS29893	2007	102	46	7	erm(TR)	38	pbp2x-97	PBP2X-23	Ile502Val, Pro676Ser, Lys708Glu
		1509	MGAS31137	2005	103	NF-4	11	spw, msr(D), catQ, tet(M)	102	pbp2x-100	PBP2X-1	WT, none
		1510	MGAS29735	2001	113	134	14	erm(TR), tet(T)	75	pbp2x-94	PBP2X-8	Ile502Val
		1511	MGAS31097	2004	170	150	2	erm(B), tet(M)	7	pbp2x-54	PBP2X-1	WT, none
		1512	MGAS31111	2004	170	150	2	erm(B), tet(M)	7	pbp2x-54	PBP2X-1	WT, none
		1513	MGAS31120	2004	170	150	2	erm(B), tet(M)	7	pbp2x-54	PBP2X-1	WT, none
		1514	MGAS31760	1996	170	150	3	no ARGs detected	79	pbp2x-54	PBP2X-1	WT, none
		1515	MGAS31789	2006	170	150	3	no ARGs detected	28	pbp2x-54	PBP2X-1	WT, none

## Sheet: Table_S2
			Table S2. MGE-50 Genotype: A present/absent matrix of 50 moblile gentic element (phage and ICE) encoded integrase (n = 31) and virulence factors (n = 19) identified in the S. pyogenes meta-genome, as has been described (4).
						1	2	3	4	5	6	7	8	9	10	11	12	13	14	15	16	17	18	19	20	21	22	23	24	25	26	27	28	29	30	31	32	33	34	35	36	37	38	39	40	41	42	43	44
						Phage	Phage	Phage	Phage	Phage	Phage	Phage	Phage	ICE	ICE	ICE	ICE	ICE	ICE	ICE	ICE	ICE	Phage	Phage	ICE	Phage	Phage	Phage	Phage	Phage	ICE	ICE	ICE	Phage	Phage	Phage	Phage DNases						Phage Superantigens
			No.	emm	MGAS#	intG01	intG02	intG03	intG04	intG05	intG06	intG07*	intG08	intG09	intG10	intG11	intG12	intG13	intG14	intG15	intG16	intG17	intG18	intG19**	intG20	intG21	intG22	intG23	intG24**	intG25	intG26	intG27	intG28	intG29	intG30	intG31	sda1	sda2	sdn	spd1	spd3	spd4	speA	speC	speH	speI	speK	speL	speM
			1	1	29811	A	A	A	A	A	A	A	P	A	A	A	A	P	A	A	A	A	A	A	P	A	A	A	A	A	A	A	A	P	P	A	A	A	A	A	A	P	A	P	A	A	A	A	A
			2	1	29646	A	A	A	A	A	A	A	P	A	A	P	A	A	A	A	A	A	A	A	P	A	A	P	A	A	A	A	A	A	A	A	A	P	A	A	A	P	A	P	A	A	A	A	A
			3	1	29650	A	A	A	A	A	A	A	P	A	A	P	A	A	A	A	A	A	A	A	P	A	A	P	A	A	A	A	A	A	A	A	A	P	A	A	A	P	A	P	A	A	A	A	A
			4	1	29654	A	A	A	A	A	A	A	A	A	A	A	A	A	A	A	A	A	P	P	A	A	A	A	P	A	A	A	A	A	A	A	A	A	A	A	A	P	A	P	A	A	P	A	A
			5	1	29824	A	A	A	A	A	A	A	A	A	A	P	A	A	A	A	A	A	A	A	P	A	A	P	A	A	A	A	A	A	A	A	A	P	A	A	A	A	A	A	A	A	A	A	A
			6	1	29674	A	A	A	P	A	A	A	P	A	A	A	A	A	P	A	P	P	P	A	A	A	A	P	A	A	A	A	A	A	A	A	A	P	P	A	P	A	P	A	A	A	A	A	A
			7	1	31760	A	A	P	A	A	P	A	A	A	A	A	A	A	A	A	A	A	P	P	A	A	A	A	P	A	A	A	A	A	A	A	A	A	P	A	P	A	A	A	A	A	P	P	P
			8	4	29642	A	A	P	A	A	A	A	A	A	A	A	A	A	P	A	P	P	P	A	A	A	A	A	A	A	A	A	A	P	A	A	A	A	A	P	P	A	A	P	A	A	A	A	A
			9	4	29643	A	A	P	A	A	A	A	A	A	A	A	A	A	P	A	P	P	P	A	A	A	A	A	A	A	A	A	A	P	A	A	A	A	A	P	P	A	A	P	A	A	A	A	A
			10	4	29644	A	A	P	A	A	A	A	A	A	A	A	A	A	P	A	P	P	P	A	A	A	A	A	A	A	A	A	A	P	A	A	A	A	A	P	P	A	A	P	A	A	A	A	A
			11	4	29645	A	A	P	A	A	A	A	A	A	A	A	A	A	P	A	P	P	P	A	A	A	A	A	A	A	A	A	A	P	A	A	A	A	A	P	P	A	A	P	A	A	A	A	A
			12	4	29647	A	A	P	A	A	A	A	A	A	A	A	A	A	P	A	P	P	P	A	A	A	A	A	A	A	A	A	A	P	A	A	A	A	A	P	P	A	A	P	A	A	A	A	A
			13	4	29648	A	A	P	A	A	A	A	A	A	A	A	A	A	P	A	P	P	P	A	A	A	A	A	A	A	A	A	A	P	A	A	A	A	A	P	P	A	A	P	A	A	A	A	A
			14	4	29651	A	A	P	A	A	A	A	A	A	A	A	A	A	P	A	P	P	P	A	A	A	A	A	A	A	A	A	A	P	A	A	A	A	A	P	P	A	A	P	A	A	A	A	A
			15	4	29655	A	A	P	A	A	A	A	A	A	A	A	A	A	P	A	P	P	P	A	A	A	A	A	A	A	A	A	A	P	A	A	A	A	A	P	P	A	A	P	A	A	A	A	A
			16	4	29656	A	A	P	A	A	A	A	A	A	A	A	A	A	P	A	P	P	P	A	A	A	A	A	A	A	A	A	A	P	A	A	A	A	A	P	P	A	A	P	A	A	A	A	A
			17	4	29657	A	A	P	A	A	A	A	A	A	A	A	A	A	P	A	P	P	P	A	A	A	A	A	A	A	A	A	A	P	A	A	A	A	A	P	P	A	A	P	A	A	A	A	A
			18	4	29659	A	A	P	A	A	A	A	A	A	A	A	A	A	P	A	P	P	P	A	A	A	A	A	A	A	A	A	A	P	A	A	A	A	A	P	P	A	A	P	A	A	A	A	A
			19	4	29660	A	A	P	A	A	A	A	A	A	A	A	A	A	P	A	P	P	P	A	A	A	A	A	A	A	A	A	A	P	A	A	A	A	A	P	P	A	A	P	A	A	A	A	A
			20	4	29661	A	A	P	A	A	A	A	A	A	A	A	A	A	P	A	P	P	P	A	A	A	A	A	A	A	A	A	A	P	A	A	A	A	A	P	P	A	A	P	A	A	A	A	A
			21	4	29662	A	A	P	A	A	A	A	A	A	A	A	A	A	P	A	P	P	P	A	A	A	A	A	A	A	A	A	A	P	A	A	A	A	A	P	P	A	A	P	A	A	A	A	A
			22	4	29663	A	A	P	A	A	A	A	A	A	A	A	A	A	P	A	P	P	P	A	A	A	A	A	A	A	A	A	A	P	A	A	A	A	A	P	P	A	A	P	A	A	A	A	A
			23	4	29664	A	A	P	A	A	A	A	A	A	A	A	A	A	P	A	P	P	P	A	A	A	A	A	A	A	A	A	A	P	A	A	A	A	A	P	P	A	A	P	A	A	A	A	A
			24	4	29665	A	A	P	A	A	A	A	A	A	A	A	A	A	P	A	P	P	P	A	A	A	A	A	A	A	A	A	A	P	A	A	A	A	A	P	P	A	A	P	A	A	A	A	A
			25	4	29666	A	A	P	A	A	A	A	A	A	A	A	A	A	P	A	P	P	P	A	A	A	A	A	A	A	A	A	A	P	A	A	A	A	A	P	P	A	A	P	A	A	A	A	A
			26	4	29667	A	A	P	A	A	A	A	A	A	A	A	A	A	P	A	P	P	P	A	A	A	A	A	A	A	A	A	A	P	A	A	A	A	A	P	P	A	A	P	A	A	A	A	A
			27	4	29668	A	A	P	A	A	A	A	A	A	A	A	A	A	P	A	P	P	P	A	A	A	A	A	A	A	A	A	A	P	A	A	A	A	A	P	P	A	A	P	A	A	A	A	A
			28	4	29669	A	A	P	A	A	A	A	A	A	A	A	A	A	P	A	P	P	P	A	A	A	A	A	A	A	A	A	A	P	A	A	A	A	A	P	P	A	A	P	A	A	A	A	A
			29	4	29670	A	A	P	A	A	A	A	A	A	A	A	A	A	P	A	P	P	P	A	A	A	A	A	A	A	A	A	A	P	A	A	A	A	A	P	P	A	A	P	A	A	A	A	A
			30	4	29671	A	A	P	A	A	A	A	A	A	A	A	A	A	P	A	P	P	P	A	A	A	A	A	A	A	A	A	A	P	A	A	A	A	A	P	P	A	A	P	A	A	A	A	A
			31	4	29672	A	A	P	A	A	A	A	A	A	A	A	A	A	P	A	P	P	P	A	A	A	A	A	A	A	A	A	A	P	A	A	A	A	A	P	P	A	A	P	A	A	A	A	A
			32	4	29673	A	A	P	A	A	A	A	A	A	A	A	A	A	P	A	P	P	P	A	A	A	A	A	A	A	A	A	A	P	A	A	A	A	A	P	P	A	A	P	A	A	A	A	A
			33	4	29675	A	A	P	A	A	A	A	A	A	A	A	A	A	P	A	P	P	P	A	A	A	A	A	A	A	A	A	A	P	A	A	A	A	A	P	P	A	A	P	A	A	A	A	A
			34	4	29679	A	A	P	A	A	A	A	A	A	A	A	A	A	P	A	P	P	P	A	A	A	A	A	A	A	A	A	A	P	A	A	A	A	A	P	P	A	A	P	A	A	A	A	A
			35	4	29680	A	A	P	A	A	A	A	A	A	A	A	A	A	P	A	P	P	P	A	A	A	A	A	A	A	A	A	A	P	A	A	A	A	A	P	P	A	A	P	A	A	A	A	A
			36	4	29683	A	A	P	A	A	A	A	A	A	A	A	A	A	P	A	P	P	P	A	A	A	A	A	A	A	A	A	A	P	A	A	A	A	A	P	P	A	A	P	A	A	A	A	A
			37	4	29684	A	A	P	A	A	A	A	A	A	A	A	A	A	P	A	P	P	P	A	A	A	A	A	A	A	A	A	A	P	A	A	A	A	A	P	P	A	A	P	A	A	A	A	A
			38	4	29685	A	A	P	A	A	A	A	A	A	A	A	A	A	P	A	P	P	P	A	A	A	A	A	A	A	A	A	A	P	A	A	A	A	A	P	P	A	A	P	A	A	A	A	A
			39	4	29686	A	A	P	A	A	A	A	A	A	A	A	A	A	P	A	P	P	P	A	A	A	A	A	A	A	A	A	A	P	A	A	A	A	A	P	P	A	A	P	A	A	A	A	A
			40	4	29687	A	A	P	A	A	A	A	A	A	A	A	A	A	P	A	P	P	P	A	A	A	A	A	A	A	A	A	A	P	A	A	A	A	A	P	P	A	A	P	A	A	A	A	A
			41	4	29688	A	A	P	A	A	A	A	A	A	A	A	A	A	P	A	P	P	P	A	A	A	A	A	A	A	A	A	A	P	A	A	A	A	A	P	P	A	A	P	A	A	A	A	A
			42	4	29689	A	A	P	A	A	A	A	A	A	A	A	A	A	P	A	P	P	P	A	A	A	A	A	A	A	A	A	A	P	A	A	A	A	A	P	P	A	A	P	A	A	A	A	A
			43	4	29690	A	A	P	A	A	A	A	A	A	A	A	A	A	P	A	P	P	P	A	A	A	A	A	A	A	A	A	A	P	A	A	A	A	A	P	P	A	A	P	A	A	A	A	A
			44	4	29691	A	A	P	A	A	A	A	A	A	A	A	A	A	P	A	P	P	P	A	A	A	A	A	A	A	A	A	A	P	A	A	A	A	A	P	P	A	A	P	A	A	A	A	A
			45	4	29692	A	A	P	A	A	A	A	A	A	A	A	A	A	P	A	P	P	P	A	A	A	A	A	A	A	A	A	A	P	A	A	A	A	A	P	P	A	A	P	A	A	A	A	A
			46	4	29693	A	A	P	A	A	A	A	A	A	A	A	A	A	P	A	P	P	P	A	A	A	A	A	A	A	A	A	A	P	A	A	A	A	A	P	P	A	A	P	A	A	A	A	A
			47	4	29694	A	A	P	A	A	A	A	A	A	A	A	A	A	P	A	P	P	P	A	A	A	A	A	A	A	A	A	A	P	A	A	A	A	A	P	P	A	A	P	A	A	A	A	A
			48	4	29695	A	A	P	A	A	A	A	A	A	A	A	A	A	P	A	P	P	P	A	A	A	A	A	A	A	A	A	A	P	A	A	A	A	A	P	P	A	A	P	A	A	A	A	A
			49	4	29696	A	A	P	A	A	A	A	A	A	A	A	A	A	P	A	P	P	P	A	A	A	A	A	A	A	A	A	A	P	A	A	A	A	A	P	P	A	A	P	A	A	A	A	A
			50	4	29697	A	A	P	A	A	A	A	A	A	A	A	A	A	P	A	P	P	P	A	A	A	A	A	A	A	A	A	A	P	A	A	A	A	A	P	P	A	A	P	A	A	A	A	A
			51	4	29698	A	A	P	A	A	A	A	A	A	A	A	A	A	P	A	P	P	P	A	A	A	A	A	A	A	A	A	A	P	A	A	A	A	A	P	P	A	A	P	A	A	A	A	A
			52	4	29700	A	A	P	A	A	A	A	A	A	A	A	A	A	P	A	P	P	P	A	A	A	A	A	A	A	A	A	A	P	A	A	A	A	A	P	P	A	A	P	A	A	A	A	A
			53	4	29703	A	A	P	A	A	A	A	A	A	A	A	A	A	P	A	P	P	P	A	A	A	A	A	A	A	A	A	A	P	A	A	A	A	A	P	P	A	A	P	A	A	A	A	A
			54	4	29704	A	A	P	A	A	A	A	A	A	A	A	A	A	P	A	P	P	P	A	A	A	A	A	A	A	A	A	A	P	A	A	A	A	A	P	P	A	A	P	A	A	A	A	A
			55	4	29705	A	A	P	A	A	A	A	A	A	A	A	A	A	P	A	P	P	P	A	A	A	A	A	A	A	A	A	A	P	A	A	A	A	A	P	P	A	A	P	A	A	A	A	A
			56	4	29706	A	A	P	A	A	A	A	A	A	A	A	A	A	P	A	P	P	P	A	A	A	A	A	A	A	A	A	A	P	A	A	A	A	A	P	P	A	A	P	A	A	A	A	A
			57	4	29707	A	A	P	A	A	A	A	A	A	A	A	A	A	P	A	P	P	P	A	A	A	A	A	A	A	A	A	A	P	A	A	A	A	A	P	P	A	A	P	A	A	A	A	A
			58	4	29708	A	A	P	A	A	A	A	A	A	A	A	A	A	P	A	P	P	P	A	A	A	A	A	A	A	A	A	A	P	A	A	A	A	A	P	P	A	A	P	A	A	A	A	A
			59	4	29713	A	A	P	A	A	A	A	A	A	A	A	A	A	P	A	P	P	P	A	A	A	A	A	A	A	A	A	A	P	A	A	A	A	A	P	P	A	A	P	A	A	A	A	A
			60	4	29723	A	A	P	A	A	A	A	A	A	A	A	A	A	P	A	P	P	P	A	A	A	A	A	A	A	A	A	A	P	A	A	A	A	A	P	P	A	A	P	A	A	A	A	A
			61	4	29726	A	A	P	A	A	A	A	A	A	A	A	A	A	P	A	P	P	P	A	A	A	A	A	A	A	A	A	A	P	A	A	A	A	A	P	P	A	A	P	A	A	A	A	A
			62	4	29732	A	A	P	A	A	A	A	A	A	A	A	A	A	P	A	P	P	P	A	A	A	A	A	A	A	A	A	A	P	A	A	A	A	A	P	P	A	A	P	A	A	A	A	A
			63	4	29734	A	A	P	A	A	A	A	A	A	A	A	A	A	P	A	P	P	P	A	A	A	A	A	A	A	A	A	A	P	A	A	A	A	A	P	P	A	A	P	A	A	A	A	A
			64	4	29748	A	A	P	A	A	A	A	A	A	A	A	A	A	P	A	P	P	P	A	A	A	A	A	A	A	A	A	A	P	A	A	A	A	A	P	P	A	A	P	A	A	A	A	A
			65	4	29796	A	A	P	A	A	A	A	A	A	A	A	A	A	P	A	P	P	P	A	A	A	A	A	A	A	A	A	A	P	A	A	A	A	A	P	P	A	A	P	A	A	A	A	A
			66	4	29797	A	A	P	A	A	A	A	A	A	A	A	A	A	P	A	P	P	P	A	A	A	A	A	A	A	A	A	A	P	A	A	A	A	A	P	P	A	A	P	A	A	A	A	A
			67	4	29798	A	A	P	A	A	A	A	A	A	A	A	A	A	P	A	P	P	P	A	A	A	A	A	A	A	A	A	A	P	A	A	A	A	A	P	P	A	A	P	A	A	A	A	A
			68	4	29800	A	A	P	A	A	A	A	A	A	A	A	A	A	P	A	P	P	P	A	A	A	A	A	A	A	A	A	A	P	A	A	A	A	A	P	P	A	A	P	A	A	A	A	A
			69	4	29801	A	A	P	A	A	A	A	A	A	A	A	A	A	P	A	P	P	P	A	A	A	A	A	A	A	A	A	A	P	A	A	A	A	A	P	P	A	A	P	A	A	A	A	A
			70	4	29802	A	A	P	A	A	A	A	A	A	A	A	A	A	P	A	P	P	P	A	A	A	A	A	A	A	A	A	A	P	A	A	A	A	A	P	P	A	A	P	A	A	A	A	A
			71	4	29803	A	A	P	A	A	A	A	A	A	A	A	A	A	P	A	P	P	P	A	A	A	A	A	A	A	A	A	A	P	A	A	A	A	A	P	P	A	A	P	A	A	A	A	A
			72	4	29804	A	A	P	A	A	A	A	A	A	A	A	A	A	P	A	P	P	P	A	A	A	A	A	A	A	A	A	A	P	A	A	A	A	A	P	P	A	A	P	A	A	A	A	A
			73	4	29805	A	A	P	A	A	A	A	A	A	A	A	A	A	P	A	P	P	P	A	A	A	A	A	A	A	A	A	A	P	A	A	A	A	A	P	P	A	A	P	A	A	A	A	A
			74	4	29806	A	A	P	A	A	A	A	A	A	A	A	A	A	P	A	P	P	P	A	A	A	A	A	A	A	A	A	A	P	A	A	A	A	A	P	P	A	A	P	A	A	A	A	A
			75	4	29807	A	A	P	A	A	A	A	A	A	A	A	A	A	P	A	P	P	P	A	A	A	A	A	A	A	A	A	A	P	A	A	A	A	A	P	P	A	A	P	A	A	A	A	A
			76	4	29808	A	A	P	A	A	A	A	A	A	A	A	A	A	P	A	P	P	P	A	A	A	A	A	A	A	A	A	A	P	A	A	A	A	A	P	P	A	A	P	A	A	A	A	A
			77	4	29809	A	A	P	A	A	A	A	A	A	A	A	A	A	P	A	P	P	P	A	A	A	A	A	A	A	A	A	A	P	A	A	A	A	A	P	P	A	A	P	A	A	A	A	A
			78	4	29810	A	A	P	A	A	A	A	A	A	A	A	A	A	P	A	P	P	P	A	A	A	A	A	A	A	A	A	A	P	A	A	A	A	A	P	P	A	A	P	A	A	A	A	A
			79	4	29815	A	A	P	A	A	A	A	A	A	A	A	A	A	P	A	P	P	P	A	A	A	A	A	A	A	A	A	A	P	A	A	A	A	A	P	P	A	A	P	A	A	A	A	A
			80	4	29816	A	A	P	A	A	A	A	A	A	A	A	A	A	P	A	P	P	P	A	A	A	A	A	A	A	A	A	A	P	A	A	A	A	A	P	P	A	A	P	A	A	A	A	A
			81	4	29817	A	A	P	A	A	A	A	A	A	A	A	A	A	P	A	P	P	P	A	A	A	A	A	A	A	A	A	A	P	A	A	A	A	A	P	P	A	A	P	A	A	A	A	A
			82	4	29818	A	A	P	A	A	A	A	A	A	A	A	A	A	P	A	P	P	P	A	A	A	A	A	A	A	A	A	A	P	A	A	A	A	A	P	P	A	A	P	A	A	A	A	A
			83	4	29819	A	A	P	A	A	A	A	A	A	A	A	A	A	P	A	P	P	P	A	A	A	A	A	A	A	A	A	A	P	A	A	A	A	A	P	P	A	A	P	A	A	A	A	A
			84	4	29820	A	A	P	A	A	A	A	A	A	A	A	A	A	P	A	P	P	P	A	A	A	A	A	A	A	A	A	A	P	A	A	A	A	A	P	P	A	A	P	A	A	A	A	A
			85	4	29822	A	A	P	A	A	A	A	A	A	A	A	A	A	P	A	P	P	P	A	A	A	A	A	A	A	A	A	A	P	A	A	A	A	A	P	P	A	A	P	A	A	A	A	A
			86	4	29825	A	A	P	A	A	A	A	A	A	A	A	A	A	P	A	P	P	P	A	A	A	A	A	A	A	A	A	A	P	A	A	A	A	A	P	P	A	A	P	A	A	A	A	A
			87	4	29827	A	A	P	A	A	A	A	A	A	A	A	A	A	P	A	P	P	P	A	A	A	A	A	A	A	A	A	A	P	A	A	A	A	A	P	P	A	A	P	A	A	A	A	A
			88	4	29828	A	A	P	A	A	A	A	A	A	A	A	A	A	P	A	P	P	P	A	A	A	A	A	A	A	A	A	A	P	A	A	A	A	A	P	P	A	A	P	A	A	A	A	A
			89	4	29829	A	A	P	A	A	A	A	A	A	A	A	A	A	P	A	P	P	P	A	A	A	A	A	A	A	A	A	A	P	A	A	A	A	A	P	P	A	A	P	A	A	A	A	A
			90	4	29836	A	A	P	A	A	A	A	A	A	A	A	A	A	P	A	P	P	P	A	A	A	A	A	A	A	A	A	A	P	A	A	A	A	A	P	P	A	A	P	A	A	A	A	A
			91	4	29846	A	A	P	A	A	A	A	A	A	A	A	A	A	P	A	P	P	P	A	A	A	A	A	A	A	A	A	A	P	A	A	A	A	A	P	P	A	A	P	A	A	A	A	A
			92	4	29849	A	A	P	A	A	A	A	A	A	A	A	A	A	P	A	P	P	P	A	A	A	A	A	A	A	A	A	A	P	A	A	A	A	A	P	P	A	A	P	A	A	A	A	A
			93	4	29853	A	A	P	A	A	A	A	A	A	A	A	A	A	P	A	P	P	P	A	A	A	A	A	A	A	A	A	A	P	A	A	A	A	A	P	P	A	A	P	A	A	A	A	A
			94	4	29862	A	A	P	A	A	A	A	A	A	A	A	A	A	P	A	P	P	P	A	A	A	A	A	A	A	A	A	A	P	A	A	A	A	A	P	P	A	A	P	A	A	A	A	A
			95	4	29864	A	A	P	A	A	A	A	A	A	A	A	A	A	P	A	P	P	P	A	A	A	A	A	A	A	A	A	A	P	A	A	A	A	A	P	P	A	A	P	A	A	A	A	A
			96	4	29989	A	A	P	A	A	A	A	A	A	A	A	A	A	P	A	P	P	P	A	A	A	A	A	A	A	A	A	A	P	A	A	A	A	A	P	P	A	A	P	A	A	A	A	A
			97	4	29992	A	A	P	A	A	A	A	A	A	A	A	A	A	P	A	P	P	P	A	A	A	A	A	A	A	A	A	A	P	A	A	A	A	A	P	P	A	A	P	A	A	A	A	A
			98	4	29993	A	A	P	A	A	A	A	A	A	A	A	A	A	P	A	P	P	P	A	A	A	A	A	A	A	A	A	A	P	A	A	A	A	A	P	P	A	A	P	A	A	A	A	A
			99	4	29994	A	A	P	A	A	A	A	A	A	A	A	A	A	P	A	P	P	P	A	A	A	A	A	A	A	A	A	A	P	A	A	A	A	A	P	P	A	A	P	A	A	A	A	A
			100	4	29996	A	A	P	A	A	A	A	A	A	A	A	A	A	P	A	P	P	P	A	A	A	A	A	A	A	A	A	A	P	A	A	A	A	A	P	P	A	A	P	A	A	A	A	A
			101	4	29997	A	A	P	A	A	A	A	A	A	A	A	A	A	P	A	P	P	P	A	A	A	A	A	A	A	A	A	A	P	A	A	A	A	A	P	P	A	A	P	A	A	A	A	A
			102	4	30000	A	A	P	A	A	A	A	A	A	A	A	A	A	P	A	P	P	P	A	A	A	A	A	A	A	A	A	A	P	A	A	A	A	A	P	P	A	A	P	A	A	A	A	A
			103	4	30003	A	A	P	A	A	A	A	A	A	A	A	A	A	P	A	P	P	P	A	A	A	A	A	A	A	A	A	A	P	A	A	A	A	A	P	P	A	A	P	A	A	A	A	A
			104	4	30004	A	A	P	A	A	A	A	A	A	A	A	A	A	P	A	P	P	P	A	A	A	A	A	A	A	A	A	A	P	A	A	A	A	A	P	P	A	A	P	A	A	A	A	A
			105	4	30005	A	A	P	A	A	A	A	A	A	A	A	A	A	P	A	P	P	P	A	A	A	A	A	A	A	A	A	A	P	A	A	A	A	A	P	P	A	A	P	A	A	A	A	A
			106	4	30006	A	A	P	A	A	A	A	A	A	A	A	A	A	P	A	P	P	P	A	A	A	A	A	A	A	A	A	A	P	A	A	A	A	A	P	P	A	A	P	A	A	A	A	A
			107	4	30007	A	A	P	A	A	A	A	A	A	A	A	A	A	P	A	P	P	P	A	A	A	A	A	A	A	A	A	A	P	A	A	A	A	A	P	P	A	A	P	A	A	A	A	A
			108	4	30008	A	A	P	A	A	A	A	A	A	A	A	A	A	P	A	P	P	P	A	A	A	A	A	A	A	A	A	A	P	A	A	A	A	A	P	P	A	A	P	A	A	A	A	A
			109	4	30009	A	A	P	A	A	A	A	A	A	A	A	A	A	P	A	P	P	P	A	A	A	A	A	A	A	A	A	A	P	A	A	A	A	A	P	P	A	A	P	A	A	A	A	A
			110	4	30167	A	A	P	A	A	A	A	A	A	A	A	A	A	P	A	P	P	P	A	A	A	A	A	A	A	A	A	A	P	A	A	A	A	A	P	P	A	A	P	A	A	A	A	A
			111	4	30170	A	A	P	A	A	A	A	A	A	A	A	A	A	P	A	P	P	P	A	A	A	A	A	A	A	A	A	A	P	A	A	A	A	A	P	P	A	A	P	A	A	A	A	A
			112	4	30171	A	A	P	A	A	A	A	A	A	A	A	A	A	P	A	P	P	P	A	A	A	A	A	A	A	A	A	A	P	A	A	A	A	A	P	P	A	A	P	A	A	A	A	A
			113	4	30172	A	A	P	A	A	A	A	A	A	A	A	A	A	P	A	P	P	P	A	A	A	A	A	A	A	A	A	A	P	A	A	A	A	A	P	P	A	A	P	A	A	A	A	A
			114	4	30173	A	A	P	A	A	A	A	A	A	A	A	A	A	P	A	P	P	P	A	A	A	A	A	A	A	A	A	A	P	A	A	A	A	A	P	P	A	A	P	A	A	A	A	A
			115	4	30174	A	A	P	A	A	A	A	A	A	A	A	A	A	P	A	P	P	P	A	A	A	A	A	A	A	A	A	A	P	A	A	A	A	A	P	P	A	A	P	A	A	A	A	A
			116	4	30178	A	A	P	A	A	A	A	A	A	A	A	A	A	P	A	P	P	P	A	A	A	A	A	A	A	A	A	A	P	A	A	A	A	A	P	P	A	A	P	A	A	A	A	A
			117	4	30180	A	A	P	A	A	A	A	A	A	A	A	A	A	P	A	P	P	P	A	A	A	A	A	A	A	A	A	A	P	A	A	A	A	A	P	P	A	A	P	A	A	A	A	A
			118	4	30185	A	A	P	A	A	A	A	A	A	A	A	A	A	P	A	P	P	P	A	A	A	A	A	A	A	A	A	A	P	A	A	A	A	A	P	P	A	A	P	A	A	A	A	A
			119	4	30186	A	A	P	A	A	A	A	A	A	A	A	A	A	P	A	P	P	P	A	A	A	A	A	A	A	A	A	A	P	A	A	A	A	A	P	P	A	A	P	A	A	A	A	A
			120	4	30189	A	A	P	A	A	A	A	A	A	A	A	A	A	P	A	P	P	P	A	A	A	A	A	A	A	A	A	A	P	A	A	A	A	A	P	P	A	A	P	A	A	A	A	A
			121	4	30190	A	A	P	A	A	A	A	A	A	A	A	A	A	P	A	P	P	P	A	A	A	A	A	A	A	A	A	A	P	A	A	A	A	A	P	P	A	A	P	A	A	A	A	A
			122	4	30192	A	A	P	A	A	A	A	A	A	A	A	A	A	P	A	P	P	P	A	A	A	A	A	A	A	A	A	A	P	A	A	A	A	A	P	P	A	A	P	A	A	A	A	A
			123	4	30193	A	A	P	A	A	A	A	A	A	A	A	A	A	P	A	P	P	P	A	A	A	A	A	A	A	A	A	A	P	A	A	A	A	A	P	P	A	A	P	A	A	A	A	A
			124	4	30194	A	A	P	A	A	A	A	A	A	A	A	A	A	P	A	P	P	P	A	A	A	A	A	A	A	A	A	A	P	A	A	A	A	A	P	P	A	A	P	A	A	A	A	A
			125	4	30195	A	A	P	A	A	A	A	A	A	A	A	A	A	P	A	P	P	P	A	A	A	A	A	A	A	A	A	A	P	A	A	A	A	A	P	P	A	A	P	A	A	A	A	A
			126	4	30196	A	A	P	A	A	A	A	A	A	A	A	A	A	P	A	P	P	P	A	A	A	A	A	A	A	A	A	A	P	A	A	A	A	A	P	P	A	A	P	A	A	A	A	A
			127	4	30197	A	A	P	A	A	A	A	A	A	A	A	A	A	P	A	P	P	P	A	A	A	A	A	A	A	A	A	A	P	A	A	A	A	A	P	P	A	A	P	A	A	A	A	A
			128	4	30199	A	A	P	A	A	A	A	A	A	A	A	A	A	P	A	P	P	P	A	A	A	A	A	A	A	A	A	A	P	A	A	A	A	A	P	P	A	A	P	A	A	A	A	A
			129	4	30200	A	A	P	A	A	A	A	A	A	A	A	A	A	P	A	P	P	P	A	A	A	A	A	A	A	A	A	A	P	A	A	A	A	A	P	P	A	A	P	A	A	A	A	A
			130	4	30201	A	A	P	A	A	A	A	A	A	A	A	A	A	P	A	P	P	P	A	A	A	A	A	A	A	A	A	A	P	A	A	A	A	A	P	P	A	A	P	A	A	A	A	A
			131	4	30202	A	A	P	A	A	A	A	A	A	A	A	A	A	P	A	P	P	P	A	A	A	A	A	A	A	A	A	A	P	A	A	A	A	A	P	P	A	A	P	A	A	A	A	A
			132	4	30204	A	A	P	A	A	A	A	A	A	A	A	A	A	P	A	P	P	P	A	A	A	A	A	A	A	A	A	A	P	A	A	A	A	A	P	P	A	A	P	A	A	A	A	A
			133	4	30205	A	A	P	A	A	A	A	A	A	A	A	A	A	P	A	P	P	P	A	A	A	A	A	A	A	A	A	A	P	A	A	A	A	A	P	P	A	A	P	A	A	A	A	A
			134	4	30206	A	A	P	A	A	A	A	A	A	A	A	A	A	P	A	P	P	P	A	A	A	A	A	A	A	A	A	A	P	A	A	A	A	A	P	P	A	A	P	A	A	A	A	A
			135	4	30207	A	A	P	A	A	A	A	A	A	A	A	A	A	P	A	P	P	P	A	A	A	A	A	A	A	A	A	A	P	A	A	A	A	A	P	P	A	A	P	A	A	A	A	A
			136	4	30208	A	A	P	A	A	A	A	A	A	A	A	A	A	P	A	P	P	P	A	A	A	A	A	A	A	A	A	A	P	A	A	A	A	A	P	P	A	A	P	A	A	A	A	A
			137	4	30209	A	A	P	A	A	A	A	A	A	A	A	A	A	P	A	P	P	P	A	A	A	A	A	A	A	A	A	A	P	A	A	A	A	A	P	P	A	A	P	A	A	A	A	A
			138	4	30210	A	A	P	A	A	A	A	A	A	A	A	A	A	P	A	P	P	P	A	A	A	A	A	A	A	A	A	A	P	A	A	A	A	A	P	P	A	A	P	A	A	A	A	A
			139	4	30213	A	A	P	A	A	A	A	A	A	A	A	A	A	P	A	P	P	P	A	A	A	A	A	A	A	A	A	A	P	A	A	A	A	A	P	P	A	A	P	A	A	A	A	A
			140	4	30215	A	A	P	A	A	A	A	A	A	A	A	A	A	P	A	P	P	P	A	A	A	A	A	A	A	A	A	A	P	A	A	A	A	A	P	P	A	A	P	A	A	A	A	A
			141	4	30216	A	A	P	A	A	A	A	A	A	A	A	A	A	P	A	P	P	P	A	A	A	A	A	A	A	A	A	A	P	A	A	A	A	A	P	P	A	A	P	A	A	A	A	A
			142	4	30218	A	A	P	A	A	A	A	A	A	A	A	A	A	P	A	P	P	P	A	A	A	A	A	A	A	A	A	A	P	A	A	A	A	A	P	P	A	A	P	A	A	A	A	A
			143	4	30219	A	A	P	A	A	A	A	A	A	A	A	A	A	P	A	P	P	P	A	A	A	A	A	A	A	A	A	A	P	A	A	A	A	A	P	P	A	A	P	A	A	A	A	A
			144	4	30220	A	A	P	A	A	A	A	A	A	A	A	A	A	P	A	P	P	P	A	A	A	A	A	A	A	A	A	A	P	A	A	A	A	A	P	P	A	A	P	A	A	A	A	A
			145	4	30221	A	A	P	A	A	A	A	A	A	A	A	A	A	P	A	P	P	P	A	A	A	A	A	A	A	A	A	A	P	A	A	A	A	A	P	P	A	A	P	A	A	A	A	A
			146	4	30222	A	A	P	A	A	A	A	A	A	A	A	A	A	P	A	P	P	P	A	A	A	A	A	A	A	A	A	A	P	A	A	A	A	A	P	P	A	A	P	A	A	A	A	A
			147	4	30223	A	A	P	A	A	A	A	A	A	A	A	A	A	P	A	P	P	P	A	A	A	A	A	A	A	A	A	A	P	A	A	A	A	A	P	P	A	A	P	A	A	A	A	A
			148	4	30225	A	A	P	A	A	A	A	A	A	A	A	A	A	P	A	P	P	P	A	A	A	A	A	A	A	A	A	A	P	A	A	A	A	A	P	P	A	A	P	A	A	A	A	A
			149	4	30226	A	A	P	A	A	A	A	A	A	A	A	A	A	P	A	P	P	P	A	A	A	A	A	A	A	A	A	A	P	A	A	A	A	A	P	P	A	A	P	A	A	A	A	A
			150	4	30227	A	A	P	A	A	A	A	A	A	A	A	A	A	P	A	P	P	P	A	A	A	A	A	A	A	A	A	A	P	A	A	A	A	A	P	P	A	A	P	A	A	A	A	A
			151	4	30228	A	A	P	A	A	A	A	A	A	A	A	A	A	P	A	P	P	P	A	A	A	A	A	A	A	A	A	A	P	A	A	A	A	A	P	P	A	A	P	A	A	A	A	A
			152	4	30229	A	A	P	A	A	A	A	A	A	A	A	A	A	P	A	P	P	P	A	A	A	A	A	A	A	A	A	A	P	A	A	A	A	A	P	P	A	A	P	A	A	A	A	A
			153	4	30231	A	A	P	A	A	A	A	A	A	A	A	A	A	P	A	P	P	P	A	A	A	A	A	A	A	A	A	A	P	A	A	A	A	A	P	P	A	A	P	A	A	A	A	A
			154	4	30234	A	A	P	A	A	A	A	A	A	A	A	A	A	P	A	P	P	P	A	A	A	A	A	A	A	A	A	A	P	A	A	A	A	A	P	P	A	A	P	A	A	A	A	A
			155	4	30236	A	A	P	A	A	A	A	A	A	A	A	A	A	P	A	P	P	P	A	A	A	A	A	A	A	A	A	A	P	A	A	A	A	A	P	P	A	A	P	A	A	A	A	A
			156	4	30237	A	A	P	A	A	A	A	A	A	A	A	A	A	P	A	P	P	P	A	A	A	A	A	A	A	A	A	A	P	A	A	A	A	A	P	P	A	A	P	A	A	A	A	A
			157	4	30241	A	A	P	A	A	A	A	A	A	A	A	A	A	P	A	P	P	P	A	A	A	A	A	A	A	A	A	A	P	A	A	A	A	A	P	P	A	A	P	A	A	A	A	A
			158	4	30242	A	A	P	A	A	A	A	A	A	A	A	A	A	P	A	P	P	P	A	A	A	A	A	A	A	A	A	A	P	A	A	A	A	A	P	P	A	A	P	A	A	A	A	A
			159	4	30243	A	A	P	A	A	A	A	A	A	A	A	A	A	P	A	P	P	P	A	A	A	A	A	A	A	A	A	A	P	A	A	A	A	A	P	P	A	A	P	A	A	A	A	A
			160	4	30569	A	A	P	A	A	A	A	A	A	A	A	A	A	P	A	P	P	P	A	A	A	A	A	A	A	A	A	A	P	A	A	A	A	A	P	P	A	A	P	A	A	A	A	A
			161	4	30571	A	A	P	A	A	A	A	A	A	A	A	A	A	P	A	P	P	P	A	A	A	A	A	A	A	A	A	A	P	A	A	A	A	A	P	P	A	A	P	A	A	A	A	A
			162	4	30572	A	A	P	A	A	A	A	A	A	A	A	A	A	P	A	P	P	P	A	A	A	A	A	A	A	A	A	A	P	A	A	A	A	A	P	P	A	A	P	A	A	A	A	A
			163	4	30574	A	A	P	A	A	A	A	A	A	A	A	A	A	P	A	P	P	P	A	A	A	A	A	A	A	A	A	A	P	A	A	A	A	A	P	P	A	A	P	A	A	A	A	A
			164	4	30575	A	A	P	A	A	A	A	A	A	A	A	A	A	P	A	P	P	P	A	A	A	A	A	A	A	A	A	A	P	A	A	A	A	A	P	P	A	A	P	A	A	A	A	A
			165	4	30576	A	A	P	A	A	A	A	A	A	A	A	A	A	P	A	P	P	P	A	A	A	A	A	A	A	A	A	A	P	A	A	A	A	A	P	P	A	A	P	A	A	A	A	A
			166	4	30577	A	A	P	A	A	A	A	A	A	A	A	A	A	P	A	P	P	P	A	A	A	A	A	A	A	A	A	A	P	A	A	A	A	A	P	P	A	A	P	A	A	A	A	A
			167	4	30578	A	A	P	A	A	A	A	A	A	A	A	A	A	P	A	P	P	P	A	A	A	A	A	A	A	A	A	A	P	A	A	A	A	A	P	P	A	A	P	A	A	A	A	A
			168	4	30579	A	A	P	A	A	A	A	A	A	A	A	A	A	P	A	P	P	P	A	A	A	A	A	A	A	A	A	A	P	A	A	A	A	A	P	P	A	A	P	A	A	A	A	A
			169	4	30580	A	A	P	A	A	A	A	A	A	A	A	A	A	P	A	P	P	P	A	A	A	A	A	A	A	A	A	A	P	A	A	A	A	A	P	P	A	A	P	A	A	A	A	A
			170	4	30581	A	A	P	A	A	A	A	A	A	A	A	A	A	P	A	P	P	P	A	A	A	A	A	A	A	A	A	A	P	A	A	A	A	A	P	P	A	A	P	A	A	A	A	A
			171	4	30583	A	A	P	A	A	A	A	A	A	A	A	A	A	P	A	P	P	P	A	A	A	A	A	A	A	A	A	A	P	A	A	A	A	A	P	P	A	A	P	A	A	A	A	A
			172	4	30585	A	A	P	A	A	A	A	A	A	A	A	A	A	P	A	P	P	P	A	A	A	A	A	A	A	A	A	A	P	A	A	A	A	A	P	P	A	A	P	A	A	A	A	A
			173	4	30587	A	A	P	A	A	A	A	A	A	A	A	A	A	P	A	P	P	P	A	A	A	A	A	A	A	A	A	A	P	A	A	A	A	A	P	P	A	A	P	A	A	A	A	A
			174	4	30588	A	A	P	A	A	A	A	A	A	A	A	A	A	P	A	P	P	P	A	A	A	A	A	A	A	A	A	A	P	A	A	A	A	A	P	P	A	A	P	A	A	A	A	A
			175	4	30589	A	A	P	A	A	A	A	A	A	A	A	A	A	P	A	P	P	P	A	A	A	A	A	A	A	A	A	A	P	A	A	A	A	A	P	P	A	A	P	A	A	A	A	A
			176	4	30591	A	A	P	A	A	A	A	A	A	A	A	A	A	P	A	P	P	P	A	A	A	A	A	A	A	A	A	A	P	A	A	A	A	A	P	P	A	A	P	A	A	A	A	A
			177	4	30593	A	A	P	A	A	A	A	A	A	A	A	A	A	P	A	P	P	P	A	A	A	A	A	A	A	A	A	A	P	A	A	A	A	A	P	P	A	A	P	A	A	A	A	A
			178	4	30597	A	A	P	A	A	A	A	A	A	A	A	A	A	P	A	P	P	P	A	A	A	A	A	A	A	A	A	A	P	A	A	A	A	A	P	P	A	A	P	A	A	A	A	A
			179	4	30599	A	A	P	A	A	A	A	A	A	A	A	A	A	P	A	P	P	P	A	A	A	A	A	A	A	A	A	A	P	A	A	A	A	A	P	P	A	A	P	A	A	A	A	A
			180	4	30602	A	A	P	A	A	A	A	A	A	A	A	A	A	P	A	P	P	P	A	A	A	A	A	A	A	A	A	A	P	A	A	A	A	A	P	P	A	A	P	A	A	A	A	A
			181	4	30603	A	A	P	A	A	A	A	A	A	A	A	A	A	P	A	P	P	P	A	A	A	A	A	A	A	A	A	A	P	A	A	A	A	A	P	P	A	A	P	A	A	A	A	A
			182	4	30605	A	A	P	A	A	A	A	A	A	A	A	A	A	P	A	P	P	P	A	A	A	A	A	A	A	A	A	A	P	A	A	A	A	A	P	P	A	A	P	A	A	A	A	A
			183	4	30608	A	A	P	A	A	A	A	A	A	A	A	A	A	P	A	P	P	P	A	A	A	A	A	A	A	A	A	A	P	A	A	A	A	A	P	P	A	A	P	A	A	A	A	A
			184	4	30609	A	A	P	A	A	A	A	A	A	A	A	A	A	P	A	P	P	P	A	A	A	A	A	A	A	A	A	A	P	A	A	A	A	A	P	P	A	A	P	A	A	A	A	A
			185	4	30610	A	A	P	A	A	A	A	A	A	A	A	A	A	P	A	P	P	P	A	A	A	A	A	A	A	A	A	A	P	A	A	A	A	A	P	P	A	A	P	A	A	A	A	A
			186	4	30611	A	A	P	A	A	A	A	A	A	A	A	A	A	P	A	P	P	P	A	A	A	A	A	A	A	A	A	A	P	A	A	A	A	A	P	P	A	A	P	A	A	A	A	A
			187	4	30612	A	A	P	A	A	A	A	A	A	A	A	A	A	P	A	P	P	P	A	A	A	A	A	A	A	A	A	A	P	A	A	A	A	A	P	P	A	A	P	A	A	A	A	A
			188	4	30618	A	A	P	A	A	A	A	A	A	A	A	A	A	P	A	P	P	P	A	A	A	A	A	A	A	A	A	A	P	A	A	A	A	A	P	P	A	A	P	A	A	A	A	A
			189	4	30625	A	A	P	A	A	A	A	A	A	A	A	A	A	P	A	P	P	P	A	A	A	A	A	A	A	A	A	A	P	A	A	A	A	A	P	P	A	A	P	A	A	A	A	A
			190	4	30627	A	A	P	A	A	A	A	A	A	A	A	A	A	P	A	P	P	P	A	A	A	A	A	A	A	A	A	A	P	A	A	A	A	A	P	P	A	A	P	A	A	A	A	A
			191	4	30630	A	A	P	A	A	A	A	A	A	A	A	A	A	P	A	P	P	P	A	A	A	A	A	A	A	A	A	A	P	A	A	A	A	A	P	P	A	A	P	A	A	A	A	A
			192	4	30631	A	A	P	A	A	A	A	A	A	A	A	A	A	P	A	P	P	P	A	A	A	A	A	A	A	A	A	A	P	A	A	A	A	A	P	P	A	A	P	A	A	A	A	A
			193	4	30632	A	A	P	A	A	A	A	A	A	A	A	A	A	P	A	P	P	P	A	A	A	A	A	A	A	A	A	A	P	A	A	A	A	A	P	P	A	A	P	A	A	A	A	A
			194	4	30633	A	A	P	A	A	A	A	A	A	A	A	A	A	P	A	P	P	P	A	A	A	A	A	A	A	A	A	A	P	A	A	A	A	A	P	P	A	A	P	A	A	A	A	A
			195	4	30634	A	A	P	A	A	A	A	A	A	A	A	A	A	P	A	P	P	P	A	A	A	A	A	A	A	A	A	A	P	A	A	A	A	A	P	P	A	A	P	A	A	A	A	A
			196	4	30636	A	A	P	A	A	A	A	A	A	A	A	A	A	P	A	P	P	P	A	A	A	A	A	A	A	A	A	A	P	A	A	A	A	A	P	P	A	A	P	A	A	A	A	A
			197	4	30639	A	A	P	A	A	A	A	A	A	A	A	A	A	P	A	P	P	P	A	A	A	A	A	A	A	A	A	A	P	A	A	A	A	A	P	P	A	A	P	A	A	A	A	A
			198	4	30640	A	A	P	A	A	A	A	A	A	A	A	A	A	P	A	P	P	P	A	A	A	A	A	A	A	A	A	A	P	A	A	A	A	A	P	P	A	A	P	A	A	A	A	A
			199	4	30641	A	A	P	A	A	A	A	A	A	A	A	A	A	P	A	P	P	P	A	A	A	A	A	A	A	A	A	A	P	A	A	A	A	A	P	P	A	A	P	A	A	A	A	A
			200	4	30645	A	A	P	A	A	A	A	A	A	A	A	A	A	P	A	P	P	P	A	A	A	A	A	A	A	A	A	A	P	A	A	A	A	A	P	P	A	A	P	A	A	A	A	A
			201	4	30648	A	A	P	A	A	A	A	A	A	A	A	A	A	P	A	P	P	P	A	A	A	A	A	A	A	A	A	A	P	A	A	A	A	A	P	P	A	A	P	A	A	A	A	A
			202	4	30649	A	A	P	A	A	A	A	A	A	A	A	A	A	P	A	P	P	P	A	A	A	A	A	A	A	A	A	A	P	A	A	A	A	A	P	P	A	A	P	A	A	A	A	A
			203	4	30651	A	A	P	A	A	A	A	A	A	A	A	A	A	P	A	P	P	P	A	A	A	A	A	A	A	A	A	A	P	A	A	A	A	A	P	P	A	A	P	A	A	A	A	A
			204	4	30652	A	A	P	A	A	A	A	A	A	A	A	A	A	P	A	P	P	P	A	A	A	A	A	A	A	A	A	A	P	A	A	A	A	A	P	P	A	A	P	A	A	A	A	A
			205	4	30657	A	A	P	A	A	A	A	A	A	A	A	A	A	P	A	P	P	P	A	A	A	A	A	A	A	A	A	A	P	A	A	A	A	A	P	P	A	A	P	A	A	A	A	A
			206	4	30659	A	A	P	A	A	A	A	A	A	A	A	A	A	P	A	P	P	P	A	A	A	A	A	A	A	A	A	A	P	A	A	A	A	A	P	P	A	A	P	A	A	A	A	A
			207	4	30662	A	A	P	A	A	A	A	A	A	A	A	A	A	P	A	P	P	P	A	A	A	A	A	A	A	A	A	A	P	A	A	A	A	A	P	P	A	A	P	A	A	A	A	A
			208	4	30663	A	A	P	A	A	A	A	A	A	A	A	A	A	P	A	P	P	P	A	A	A	A	A	A	A	A	A	A	P	A	A	A	A	A	P	P	A	A	P	A	A	A	A	A
			209	4	30664	A	A	P	A	A	A	A	A	A	A	A	A	A	P	A	P	P	P	A	A	A	A	A	A	A	A	A	A	P	A	A	A	A	A	P	P	A	A	P	A	A	A	A	A
			210	4	30665	A	A	P	A	A	A	A	A	A	A	A	A	A	P	A	P	P	P	A	A	A	A	A	A	A	A	A	A	P	A	A	A	A	A	P	P	A	A	P	A	A	A	A	A
			211	4	30666	A	A	P	A	A	A	A	A	A	A	A	A	A	P	A	P	P	P	A	A	A	A	A	A	A	A	A	A	P	A	A	A	A	A	P	P	A	A	P	A	A	A	A	A
			212	4	30670	A	A	P	A	A	A	A	A	A	A	A	A	A	P	A	P	P	P	A	A	A	A	A	A	A	A	A	A	P	A	A	A	A	A	P	P	A	A	P	A	A	A	A	A
			213	4	30675	A	A	P	A	A	A	A	A	A	A	A	A	A	P	A	P	P	P	A	A	A	A	A	A	A	A	A	A	P	A	A	A	A	A	P	P	A	A	P	A	A	A	A	A
			214	4	30678	A	A	P	A	A	A	A	A	A	A	A	A	A	P	A	P	P	P	A	A	A	A	A	A	A	A	A	A	P	A	A	A	A	A	P	P	A	A	P	A	A	A	A	A
			215	4	30681	A	A	P	A	A	A	A	A	A	A	A	A	A	P	A	P	P	P	A	A	A	A	A	A	A	A	A	A	P	A	A	A	A	A	P	P	A	A	P	A	A	A	A	A
			216	4	30683	A	A	P	A	A	A	A	A	A	A	A	A	A	P	A	P	P	P	A	A	A	A	A	A	A	A	A	A	P	A	A	A	A	A	P	P	A	A	P	A	A	A	A	A
			217	4	30684	A	A	P	A	A	A	A	A	A	A	A	A	A	P	A	P	P	P	A	A	A	A	A	A	A	A	A	A	P	A	A	A	A	A	P	P	A	A	P	A	A	A	A	A
			218	4	30696	A	A	P	A	A	A	A	A	A	A	A	A	A	P	A	P	P	P	A	A	A	A	A	A	A	A	A	A	P	A	A	A	A	A	P	P	A	A	P	A	A	A	A	A
			219	4	30698	A	A	P	A	A	A	A	A	A	A	A	A	A	P	A	P	P	P	A	A	A	A	A	A	A	A	A	A	P	A	A	A	A	A	P	P	A	A	P	A	A	A	A	A
			220	4	30707	A	A	P	A	A	A	A	A	A	A	A	A	A	P	A	P	P	P	A	A	A	A	A	A	A	A	A	A	P	A	A	A	A	A	P	P	A	A	P	A	A	A	A	A
			221	4	30708	A	A	P	A	A	A	A	A	A	A	A	A	A	P	A	P	P	P	A	A	A	A	A	A	A	A	A	A	P	A	A	A	A	A	P	P	A	A	P	A	A	A	A	A
			222	4	30720	A	A	P	A	A	A	A	A	A	A	A	A	A	P	A	P	P	P	A	A	A	A	A	A	A	A	A	A	P	A	A	A	A	A	P	P	A	A	P	A	A	A	A	A
			223	4	30722	A	A	P	A	A	A	A	A	A	A	A	A	A	P	A	P	P	P	A	A	A	A	A	A	A	A	A	A	P	A	A	A	A	A	P	P	A	A	P	A	A	A	A	A
			224	4	30730	A	A	P	A	A	A	A	A	A	A	A	A	A	P	A	P	P	P	A	A	A	A	A	A	A	A	A	A	P	A	A	A	A	A	P	P	A	A	P	A	A	A	A	A
			225	4	30741	A	A	P	A	A	A	A	A	A	A	A	A	A	P	A	P	P	P	A	A	A	A	A	A	A	A	A	A	P	A	A	A	A	A	P	P	A	A	P	A	A	A	A	A
			226	4	30742	A	A	P	A	A	A	A	A	A	A	A	A	A	P	A	P	P	P	A	A	A	A	A	A	A	A	A	A	P	A	A	A	A	A	P	P	A	A	P	A	A	A	A	A
			227	4	30747	A	A	P	A	A	A	A	A	A	A	A	A	A	P	A	P	P	P	A	A	A	A	A	A	A	A	A	A	P	A	A	A	A	A	P	P	A	A	P	A	A	A	A	A
			228	4	30755	A	A	P	A	A	A	A	A	A	A	A	A	A	P	A	P	P	P	A	A	A	A	A	A	A	A	A	A	P	A	A	A	A	A	P	P	A	A	P	A	A	A	A	A
			229	4	30757	A	A	P	A	A	A	A	A	A	A	A	A	A	P	A	P	P	P	A	A	A	A	A	A	A	A	A	A	P	A	A	A	A	A	P	P	A	A	P	A	A	A	A	A
			230	4	30760	A	A	P	A	A	A	A	A	A	A	A	A	A	P	A	P	P	P	A	A	A	A	A	A	A	A	A	A	P	A	A	A	A	A	P	P	A	A	P	A	A	A	A	A
			231	4	30764	A	A	P	A	A	A	A	A	A	A	A	A	A	P	A	P	P	P	A	A	A	A	A	A	A	A	A	A	P	A	A	A	A	A	P	P	A	A	P	A	A	A	A	A
			232	4	30770	A	A	P	A	A	A	A	A	A	A	A	A	A	P	A	P	P	P	A	A	A	A	A	A	A	A	A	A	P	A	A	A	A	A	P	P	A	A	P	A	A	A	A	A
			233	4	30771	A	A	P	A	A	A	A	A	A	A	A	A	A	P	A	P	P	P	A	A	A	A	A	A	A	A	A	A	P	A	A	A	A	A	P	P	A	A	P	A	A	A	A	A
			234	4	30772	A	A	P	A	A	A	A	A	A	A	A	A	A	P	A	P	P	P	A	A	A	A	A	A	A	A	A	A	P	A	A	A	A	A	P	P	A	A	P	A	A	A	A	A
			235	4	30774	A	A	P	A	A	A	A	A	A	A	A	A	A	P	A	P	P	P	A	A	A	A	A	A	A	A	A	A	P	A	A	A	A	A	P	P	A	A	P	A	A	A	A	A
			236	4	30778	A	A	P	A	A	A	A	A	A	A	A	A	A	P	A	P	P	P	A	A	A	A	A	A	A	A	A	A	P	A	A	A	A	A	P	P	A	A	P	A	A	A	A	A
			237	4	30779	A	A	P	A	A	A	A	A	A	A	A	A	A	P	A	P	P	P	A	A	A	A	A	A	A	A	A	A	P	A	A	A	A	A	P	P	A	A	P	A	A	A	A	A
			238	4	30799	A	A	P	A	A	A	A	A	A	A	A	A	A	P	A	P	P	P	A	A	A	A	A	A	A	A	A	A	P	A	A	A	A	A	P	P	A	A	P	A	A	A	A	A
			239	4	30817	A	A	P	A	A	A	A	A	A	A	A	A	A	P	A	P	P	P	A	A	A	A	A	A	A	A	A	A	P	A	A	A	A	A	P	P	A	A	P	A	A	A	A	A
			240	4	30818	A	A	P	A	A	A	A	A	A	A	A	A	A	P	A	P	P	P	A	A	A	A	A	A	A	A	A	A	P	A	A	A	A	A	P	P	A	A	P	A	A	A	A	A
			241	4	30819	A	A	P	A	A	A	A	A	A	A	A	A	A	P	A	P	P	P	A	A	A	A	A	A	A	A	A	A	P	A	A	A	A	A	P	P	A	A	P	A	A	A	A	A
			242	4	30820	A	A	P	A	A	A	A	A	A	A	A	A	A	P	A	P	P	P	A	A	A	A	A	A	A	A	A	A	P	A	A	A	A	A	P	P	A	A	P	A	A	A	A	A
			243	4	30822	A	A	P	A	A	A	A	A	A	A	A	A	A	P	A	P	P	P	A	A	A	A	A	A	A	A	A	A	P	A	A	A	A	A	P	P	A	A	P	A	A	A	A	A
			244	4	30823	A	A	P	A	A	A	A	A	A	A	A	A	A	P	A	P	P	P	A	A	A	A	A	A	A	A	A	A	P	A	A	A	A	A	P	P	A	A	P	A	A	A	A	A
			245	4	30824	A	A	P	A	A	A	A	A	A	A	A	A	A	P	A	P	P	P	A	A	A	A	A	A	A	A	A	A	P	A	A	A	A	A	P	P	A	A	P	A	A	A	A	A
			246	4	30825	A	A	P	A	A	A	A	A	A	A	A	A	A	P	A	P	P	P	A	A	A	A	A	A	A	A	A	A	P	A	A	A	A	A	P	P	A	A	P	A	A	A	A	A
			247	4	30826	A	A	P	A	A	A	A	A	A	A	A	A	A	P	A	P	P	P	A	A	A	A	A	A	A	A	A	A	P	A	A	A	A	A	P	P	A	A	P	A	A	A	A	A
			248	4	30829	A	A	P	A	A	A	A	A	A	A	A	A	A	P	A	P	P	P	A	A	A	A	A	A	A	A	A	A	P	A	A	A	A	A	P	P	A	A	P	A	A	A	A	A
			249	4	30832	A	A	P	A	A	A	A	A	A	A	A	A	A	P	A	P	P	P	A	A	A	A	A	A	A	A	A	A	P	A	A	A	A	A	P	P	A	A	P	A	A	A	A	A
			250	4	30833	A	A	P	A	A	A	A	A	A	A	A	A	A	P	A	P	P	P	A	A	A	A	A	A	A	A	A	A	P	A	A	A	A	A	P	P	A	A	P	A	A	A	A	A
			251	4	30835	A	A	P	A	A	A	A	A	A	A	A	A	A	P	A	P	P	P	A	A	A	A	A	A	A	A	A	A	P	A	A	A	A	A	P	P	A	A	P	A	A	A	A	A
			252	4	30839	A	A	P	A	A	A	A	A	A	A	A	A	A	P	A	P	P	P	A	A	A	A	A	A	A	A	A	A	P	A	A	A	A	A	P	P	A	A	P	A	A	A	A	A
			253	4	30840	A	A	P	A	A	A	A	A	A	A	A	A	A	P	A	P	P	P	A	A	A	A	A	A	A	A	A	A	P	A	A	A	A	A	P	P	A	A	P	A	A	A	A	A
			254	4	30841	A	A	P	A	A	A	A	A	A	A	A	A	A	P	A	P	P	P	A	A	A	A	A	A	A	A	A	A	P	A	A	A	A	A	P	P	A	A	P	A	A	A	A	A
			255	4	30842	A	A	P	A	A	A	A	A	A	A	A	A	A	P	A	P	P	P	A	A	A	A	A	A	A	A	A	A	P	A	A	A	A	A	P	P	A	A	P	A	A	A	A	A
			256	4	30844	A	A	P	A	A	A	A	A	A	A	A	A	A	P	A	P	P	P	A	A	A	A	A	A	A	A	A	A	P	A	A	A	A	A	P	P	A	A	P	A	A	A	A	A
			257	4	30845	A	A	P	A	A	A	A	A	A	A	A	A	A	P	A	P	P	P	A	A	A	A	A	A	A	A	A	A	P	A	A	A	A	A	P	P	A	A	P	A	A	A	A	A
			258	4	30846	A	A	P	A	A	A	A	A	A	A	A	A	A	P	A	P	P	P	A	A	A	A	A	A	A	A	A	A	P	A	A	A	A	A	P	P	A	A	P	A	A	A	A	A
			259	4	30847	A	A	P	A	A	A	A	A	A	A	A	A	A	P	A	P	P	P	A	A	A	A	A	A	A	A	A	A	P	A	A	A	A	A	P	P	A	A	P	A	A	A	A	A
			260	4	30848	A	A	P	A	A	A	A	A	A	A	A	A	A	P	A	P	P	P	A	A	A	A	A	A	A	A	A	A	P	A	A	A	A	A	P	P	A	A	P	A	A	A	A	A
			261	4	30849	A	A	P	A	A	A	A	A	A	A	A	A	A	P	A	P	P	P	A	A	A	A	A	A	A	A	A	A	P	A	A	A	A	A	P	P	A	A	P	A	A	A	A	A
			262	4	30851	A	A	P	A	A	A	A	A	A	A	A	A	A	P	A	P	P	P	A	A	A	A	A	A	A	A	A	A	P	A	A	A	A	A	P	P	A	A	P	A	A	A	A	A
			263	4	30852	A	A	P	A	A	A	A	A	A	A	A	A	A	P	A	P	P	P	A	A	A	A	A	A	A	A	A	A	P	A	A	A	A	A	P	P	A	A	P	A	A	A	A	A
			264	4	30853	A	A	P	A	A	A	A	A	A	A	A	A	A	P	A	P	P	P	A	A	A	A	A	A	A	A	A	A	P	A	A	A	A	A	P	P	A	A	P	A	A	A	A	A
			265	4	30854	A	A	P	A	A	A	A	A	A	A	A	A	A	P	A	P	P	P	A	A	A	A	A	A	A	A	A	A	P	A	A	A	A	A	P	P	A	A	P	A	A	A	A	A
			266	4	30855	A	A	P	A	A	A	A	A	A	A	A	A	A	P	A	P	P	P	A	A	A	A	A	A	A	A	A	A	P	A	A	A	A	A	P	P	A	A	P	A	A	A	A	A
			267	4	30856	A	A	P	A	A	A	A	A	A	A	A	A	A	P	A	P	P	P	A	A	A	A	A	A	A	A	A	A	P	A	A	A	A	A	P	P	A	A	P	A	A	A	A	A
			268	4	30857	A	A	P	A	A	A	A	A	A	A	A	A	A	P	A	P	P	P	A	A	A	A	A	A	A	A	A	A	P	A	A	A	A	A	P	P	A	A	P	A	A	A	A	A
			269	4	30858	A	A	P	A	A	A	A	A	A	A	A	A	A	P	A	P	P	P	A	A	A	A	A	A	A	A	A	A	P	A	A	A	A	A	P	P	A	A	P	A	A	A	A	A
			270	4	30859	A	A	P	A	A	A	A	A	A	A	A	A	A	P	A	P	P	P	A	A	A	A	A	A	A	A	A	A	P	A	A	A	A	A	P	P	A	A	P	A	A	A	A	A
			271	4	30861	A	A	P	A	A	A	A	A	A	A	A	A	A	P	A	P	P	P	A	A	A	A	A	A	A	A	A	A	P	A	A	A	A	A	P	P	A	A	P	A	A	A	A	A
			272	4	30863	A	A	P	A	A	A	A	A	A	A	A	A	A	P	A	P	P	P	A	A	A	A	A	A	A	A	A	A	P	A	A	A	A	A	P	P	A	A	P	A	A	A	A	A
			273	4	30864	A	A	P	A	A	A	A	A	A	A	A	A	A	P	A	P	P	P	A	A	A	A	A	A	A	A	A	A	P	A	A	A	A	A	P	P	A	A	P	A	A	A	A	A
			274	4	30865	A	A	P	A	A	A	A	A	A	A	A	A	A	P	A	P	P	P	A	A	A	A	A	A	A	A	A	A	P	A	A	A	A	A	P	P	A	A	P	A	A	A	A	A
			275	4	30866	A	A	P	A	A	A	A	A	A	A	A	A	A	P	A	P	P	P	A	A	A	A	A	A	A	A	A	A	P	A	A	A	A	A	P	P	A	A	P	A	A	A	A	A
			276	4	30869	A	A	P	A	A	A	A	A	A	A	A	A	A	P	A	P	P	P	A	A	A	A	A	A	A	A	A	A	P	A	A	A	A	A	P	P	A	A	P	A	A	A	A	A
			277	4	30870	A	A	P	A	A	A	A	A	A	A	A	A	A	P	A	P	P	P	A	A	A	A	A	A	A	A	A	A	P	A	A	A	A	A	P	P	A	A	P	A	A	A	A	A
			278	4	30872	A	A	P	A	A	A	A	A	A	A	A	A	A	P	A	P	P	P	A	A	A	A	A	A	A	A	A	A	P	A	A	A	A	A	P	P	A	A	P	A	A	A	A	A
			279	4	30875	A	A	P	A	A	A	A	A	A	A	A	A	A	P	A	P	P	P	A	A	A	A	A	A	A	A	A	A	P	A	A	A	A	A	P	P	A	A	P	A	A	A	A	A
			280	4	30876	A	A	P	A	A	A	A	A	A	A	A	A	A	P	A	P	P	P	A	A	A	A	A	A	A	A	A	A	P	A	A	A	A	A	P	P	A	A	P	A	A	A	A	A
			281	4	30877	A	A	P	A	A	A	A	A	A	A	A	A	A	P	A	P	P	P	A	A	A	A	A	A	A	A	A	A	P	A	A	A	A	A	P	P	A	A	P	A	A	A	A	A
			282	4	30878	A	A	P	A	A	A	A	A	A	A	A	A	A	P	A	P	P	P	A	A	A	A	A	A	A	A	A	A	P	A	A	A	A	A	P	P	A	A	P	A	A	A	A	A
			283	4	30879	A	A	P	A	A	A	A	A	A	A	A	A	A	P	A	P	P	P	A	A	A	A	A	A	A	A	A	A	P	A	A	A	A	A	P	P	A	A	P	A	A	A	A	A
			284	4	30880	A	A	P	A	A	A	A	A	A	A	A	A	A	P	A	P	P	P	A	A	A	A	A	A	A	A	A	A	P	A	A	A	A	A	P	P	A	A	P	A	A	A	A	A
			285	4	30881	A	A	P	A	A	A	A	A	A	A	A	A	A	P	A	P	P	P	A	A	A	A	A	A	A	A	A	A	P	A	A	A	A	A	P	P	A	A	P	A	A	A	A	A
			286	4	30882	A	A	P	A	A	A	A	A	A	A	A	A	A	P	A	P	P	P	A	A	A	A	A	A	A	A	A	A	P	A	A	A	A	A	P	P	A	A	P	A	A	A	A	A
			287	4	30883	A	A	P	A	A	A	A	A	A	A	A	A	A	P	A	P	P	P	A	A	A	A	A	A	A	A	A	A	P	A	A	A	A	A	P	P	A	A	P	A	A	A	A	A
			288	4	30884	A	A	P	A	A	A	A	A	A	A	A	A	A	P	A	P	P	P	A	A	A	A	A	A	A	A	A	A	P	A	A	A	A	A	P	P	A	A	P	A	A	A	A	A
			289	4	30885	A	A	P	A	A	A	A	A	A	A	A	A	A	P	A	P	P	P	A	A	A	A	A	A	A	A	A	A	P	A	A	A	A	A	P	P	A	A	P	A	A	A	A	A
			290	4	30886	A	A	P	A	A	A	A	A	A	A	A	A	A	P	A	P	P	P	A	A	A	A	A	A	A	A	A	A	P	A	A	A	A	A	P	P	A	A	P	A	A	A	A	A
			291	4	30888	A	A	P	A	A	A	A	A	A	A	A	A	A	P	A	P	P	P	A	A	A	A	A	A	A	A	A	A	P	A	A	A	A	A	P	P	A	A	P	A	A	A	A	A
			292	4	30889	A	A	P	A	A	A	A	A	A	A	A	A	A	P	A	P	P	P	A	A	A	A	A	A	A	A	A	A	P	A	A	A	A	A	P	P	A	A	P	A	A	A	A	A
			293	4	30890	A	A	P	A	A	A	A	A	A	A	A	A	A	P	A	P	P	P	A	A	A	A	A	A	A	A	A	A	P	A	A	A	A	A	P	P	A	A	P	A	A	A	A	A
			294	4	30891	A	A	P	A	A	A	A	A	A	A	A	A	A	P	A	P	P	P	A	A	A	A	A	A	A	A	A	A	P	A	A	A	A	A	P	P	A	A	P	A	A	A	A	A
			295	4	30893	A	A	P	A	A	A	A	A	A	A	A	A	A	P	A	P	P	P	A	A	A	A	A	A	A	A	A	A	P	A	A	A	A	A	P	P	A	A	P	A	A	A	A	A
			296	4	30894	A	A	P	A	A	A	A	A	A	A	A	A	A	P	A	P	P	P	A	A	A	A	A	A	A	A	A	A	P	A	A	A	A	A	P	P	A	A	P	A	A	A	A	A
			297	4	30895	A	A	P	A	A	A	A	A	A	A	A	A	A	P	A	P	P	P	A	A	A	A	A	A	A	A	A	A	P	A	A	A	A	A	P	P	A	A	P	A	A	A	A	A
			298	4	30899	A	A	P	A	A	A	A	A	A	A	A	A	A	P	A	P	P	P	A	A	A	A	A	A	A	A	A	A	P	A	A	A	A	A	P	P	A	A	P	A	A	A	A	A
			299	4	30900	A	A	P	A	A	A	A	A	A	A	A	A	A	P	A	P	P	P	A	A	A	A	A	A	A	A	A	A	P	A	A	A	A	A	P	P	A	A	P	A	A	A	A	A
			300	4	30902	A	A	P	A	A	A	A	A	A	A	A	A	A	P	A	P	P	P	A	A	A	A	A	A	A	A	A	A	P	A	A	A	A	A	P	P	A	A	P	A	A	A	A	A
			301	4	30903	A	A	P	A	A	A	A	A	A	A	A	A	A	P	A	P	P	P	A	A	A	A	A	A	A	A	A	A	P	A	A	A	A	A	P	P	A	A	P	A	A	A	A	A
			302	4	30904	A	A	P	A	A	A	A	A	A	A	A	A	A	P	A	P	P	P	A	A	A	A	A	A	A	A	A	A	P	A	A	A	A	A	P	P	A	A	P	A	A	A	A	A
			303	4	30905	A	A	P	A	A	A	A	A	A	A	A	A	A	P	A	P	P	P	A	A	A	A	A	A	A	A	A	A	P	A	A	A	A	A	P	P	A	A	P	A	A	A	A	A
			304	4	30907	A	A	P	A	A	A	A	A	A	A	A	A	A	P	A	P	P	P	A	A	A	A	A	A	A	A	A	A	P	A	A	A	A	A	P	P	A	A	P	A	A	A	A	A
			305	4	30908	A	A	P	A	A	A	A	A	A	A	A	A	A	P	A	P	P	P	A	A	A	A	A	A	A	A	A	A	P	A	A	A	A	A	P	P	A	A	P	A	A	A	A	A
			306	4	30910	A	A	P	A	A	A	A	A	A	A	A	A	A	P	A	P	P	P	A	A	A	A	A	A	A	A	A	A	P	A	A	A	A	A	P	P	A	A	P	A	A	A	A	A
			307	4	30911	A	A	P	A	A	A	A	A	A	A	A	A	A	P	A	P	P	P	A	A	A	A	A	A	A	A	A	A	P	A	A	A	A	A	P	P	A	A	P	A	A	A	A	A
			308	4	30912	A	A	P	A	A	A	A	A	A	A	A	A	A	P	A	P	P	P	A	A	A	A	A	A	A	A	A	A	P	A	A	A	A	A	P	P	A	A	P	A	A	A	A	A
			309	4	30914	A	A	P	A	A	A	A	A	A	A	A	A	A	P	A	P	P	P	A	A	A	A	A	A	A	A	A	A	P	A	A	A	A	A	P	P	A	A	P	A	A	A	A	A
			310	4	30916	A	A	P	A	A	A	A	A	A	A	A	A	A	P	A	P	P	P	A	A	A	A	A	A	A	A	A	A	P	A	A	A	A	A	P	P	A	A	P	A	A	A	A	A
			311	4	30917	A	A	P	A	A	A	A	A	A	A	A	A	A	P	A	P	P	P	A	A	A	A	A	A	A	A	A	A	P	A	A	A	A	A	P	P	A	A	P	A	A	A	A	A
			312	4	30920	A	A	P	A	A	A	A	A	A	A	A	A	A	P	A	P	P	P	A	A	A	A	A	A	A	A	A	A	P	A	A	A	A	A	P	P	A	A	P	A	A	A	A	A
			313	4	30921	A	A	P	A	A	A	A	A	A	A	A	A	A	P	A	P	P	P	A	A	A	A	A	A	A	A	A	A	P	A	A	A	A	A	P	P	A	A	P	A	A	A	A	A
			314	4	30922	A	A	P	A	A	A	A	A	A	A	A	A	A	P	A	P	P	P	A	A	A	A	A	A	A	A	A	A	P	A	A	A	A	A	P	P	A	A	P	A	A	A	A	A
			315	4	30923	A	A	P	A	A	A	A	A	A	A	A	A	A	P	A	P	P	P	A	A	A	A	A	A	A	A	A	A	P	A	A	A	A	A	P	P	A	A	P	A	A	A	A	A
			316	4	30924	A	A	P	A	A	A	A	A	A	A	A	A	A	P	A	P	P	P	A	A	A	A	A	A	A	A	A	A	P	A	A	A	A	A	P	P	A	A	P	A	A	A	A	A
			317	4	30928	A	A	P	A	A	A	A	A	A	A	A	A	A	P	A	P	P	P	A	A	A	A	A	A	A	A	A	A	P	A	A	A	A	A	P	P	A	A	P	A	A	A	A	A
			318	4	30930	A	A	P	A	A	A	A	A	A	A	A	A	A	P	A	P	P	P	A	A	A	A	A	A	A	A	A	A	P	A	A	A	A	A	P	P	A	A	P	A	A	A	A	A
			319	4	30935	A	A	P	A	A	A	A	A	A	A	A	A	A	P	A	P	P	P	A	A	A	A	A	A	A	A	A	A	P	A	A	A	A	A	P	P	A	A	P	A	A	A	A	A
			320	4	30936	A	A	P	A	A	A	A	A	A	A	A	A	A	P	A	P	P	P	A	A	A	A	A	A	A	A	A	A	P	A	A	A	A	A	P	P	A	A	P	A	A	A	A	A
			321	4	30937	A	A	P	A	A	A	A	A	A	A	A	A	A	P	A	P	P	P	A	A	A	A	A	A	A	A	A	A	P	A	A	A	A	A	P	P	A	A	P	A	A	A	A	A
			322	4	30940	A	A	P	A	A	A	A	A	A	A	A	A	A	P	A	P	P	P	A	A	A	A	A	A	A	A	A	A	P	A	A	A	A	A	P	P	A	A	P	A	A	A	A	A
			323	4	30941	A	A	P	A	A	A	A	A	A	A	A	A	A	P	A	P	P	P	A	A	A	A	A	A	A	A	A	A	P	A	A	A	A	A	P	P	A	A	P	A	A	A	A	A
			324	4	30943	A	A	P	A	A	A	A	A	A	A	A	A	A	P	A	P	P	P	A	A	A	A	A	A	A	A	A	A	P	A	A	A	A	A	P	P	A	A	P	A	A	A	A	A
			325	4	30944	A	A	P	A	A	A	A	A	A	A	A	A	A	P	A	P	P	P	A	A	A	A	A	A	A	A	A	A	P	A	A	A	A	A	P	P	A	A	P	A	A	A	A	A
			326	4	30947	A	A	P	A	A	A	A	A	A	A	A	A	A	P	A	P	P	P	A	A	A	A	A	A	A	A	A	A	P	A	A	A	A	A	P	P	A	A	P	A	A	A	A	A
			327	4	30952	A	A	P	A	A	A	A	A	A	A	A	A	A	P	A	P	P	P	A	A	A	A	A	A	A	A	A	A	P	A	A	A	A	A	P	P	A	A	P	A	A	A	A	A
			328	4	30953	A	A	P	A	A	A	A	A	A	A	A	A	A	P	A	P	P	P	A	A	A	A	A	A	A	A	A	A	P	A	A	A	A	A	P	P	A	A	P	A	A	A	A	A
			329	4	30955	A	A	P	A	A	A	A	A	A	A	A	A	A	P	A	P	P	P	A	A	A	A	A	A	A	A	A	A	P	A	A	A	A	A	P	P	A	A	P	A	A	A	A	A
			330	4	30958	A	A	P	A	A	A	A	A	A	A	A	A	A	P	A	P	P	P	A	A	A	A	A	A	A	A	A	A	P	A	A	A	A	A	P	P	A	A	P	A	A	A	A	A
			331	4	30960	A	A	P	A	A	A	A	A	A	A	A	A	A	P	A	P	P	P	A	A	A	A	A	A	A	A	A	A	P	A	A	A	A	A	P	P	A	A	P	A	A	A	A	A
			332	4	30962	A	A	P	A	A	A	A	A	A	A	A	A	A	P	A	P	P	P	A	A	A	A	A	A	A	A	A	A	P	A	A	A	A	A	P	P	A	A	P	A	A	A	A	A
			333	4	30963	A	A	P	A	A	A	A	A	A	A	A	A	A	P	A	P	P	P	A	A	A	A	A	A	A	A	A	A	P	A	A	A	A	A	P	P	A	A	P	A	A	A	A	A
			334	4	30964	A	A	P	A	A	A	A	A	A	A	A	A	A	P	A	P	P	P	A	A	A	A	A	A	A	A	A	A	P	A	A	A	A	A	P	P	A	A	P	A	A	A	A	A
			335	4	30967	A	A	P	A	A	A	A	A	A	A	A	A	A	P	A	P	P	P	A	A	A	A	A	A	A	A	A	A	P	A	A	A	A	A	P	P	A	A	P	A	A	A	A	A
			336	4	30968	A	A	P	A	A	A	A	A	A	A	A	A	A	P	A	P	P	P	A	A	A	A	A	A	A	A	A	A	P	A	A	A	A	A	P	P	A	A	P	A	A	A	A	A
			337	4	30974	A	A	P	A	A	A	A	A	A	A	A	A	A	P	A	P	P	P	A	A	A	A	A	A	A	A	A	A	P	A	A	A	A	A	P	P	A	A	P	A	A	A	A	A
			338	4	30976	A	A	P	A	A	A	A	A	A	A	A	A	A	P	A	P	P	P	A	A	A	A	A	A	A	A	A	A	P	A	A	A	A	A	P	P	A	A	P	A	A	A	A	A
			339	4	30977	A	A	P	A	A	A	A	A	A	A	A	A	A	P	A	P	P	P	A	A	A	A	A	A	A	A	A	A	P	A	A	A	A	A	P	P	A	A	P	A	A	A	A	A
			340	4	30978	A	A	P	A	A	A	A	A	A	A	A	A	A	P	A	P	P	P	A	A	A	A	A	A	A	A	A	A	P	A	A	A	A	A	P	P	A	A	P	A	A	A	A	A
			341	4	30981	A	A	P	A	A	A	A	A	A	A	A	A	A	P	A	P	P	P	A	A	A	A	A	A	A	A	A	A	P	A	A	A	A	A	P	P	A	A	P	A	A	A	A	A
			342	4	30985	A	A	P	A	A	A	A	A	A	A	A	A	A	P	A	P	P	P	A	A	A	A	A	A	A	A	A	A	P	A	A	A	A	A	P	P	A	A	P	A	A	A	A	A
			343	4	30986	A	A	P	A	A	A	A	A	A	A	A	A	A	P	A	P	P	P	A	A	A	A	A	A	A	A	A	A	P	A	A	A	A	A	P	P	A	A	P	A	A	A	A	A
			344	4	30987	A	A	P	A	A	A	A	A	A	A	A	A	A	P	A	P	P	P	A	A	A	A	A	A	A	A	A	A	P	A	A	A	A	A	P	P	A	A	P	A	A	A	A	A
			345	4	30990	A	A	P	A	A	A	A	A	A	A	A	A	A	P	A	P	P	P	A	A	A	A	A	A	A	A	A	A	P	A	A	A	A	A	P	P	A	A	P	A	A	A	A	A
			346	4	30991	A	A	P	A	A	A	A	A	A	A	A	A	A	P	A	P	P	P	A	A	A	A	A	A	A	A	A	A	P	A	A	A	A	A	P	P	A	A	P	A	A	A	A	A
			347	4	30993	A	A	P	A	A	A	A	A	A	A	A	A	A	P	A	P	P	P	A	A	A	A	A	A	A	A	A	A	P	A	A	A	A	A	P	P	A	A	P	A	A	A	A	A
			348	4	30995	A	A	P	A	A	A	A	A	A	A	A	A	A	P	A	P	P	P	A	A	A	A	A	A	A	A	A	A	P	A	A	A	A	A	P	P	A	A	P	A	A	A	A	A
			349	4	30998	A	A	P	A	A	A	A	A	A	A	A	A	A	P	A	P	P	P	A	A	A	A	A	A	A	A	A	A	P	A	A	A	A	A	P	P	A	A	P	A	A	A	A	A
			350	4	31005	A	A	P	A	A	A	A	A	A	A	A	A	A	P	A	P	P	P	A	A	A	A	A	A	A	A	A	A	P	A	A	A	A	A	P	P	A	A	P	A	A	A	A	A
			351	4	31015	A	A	P	A	A	A	A	A	A	A	A	A	A	P	A	P	P	P	A	A	A	A	A	A	A	A	A	A	P	A	A	A	A	A	P	P	A	A	P	A	A	A	A	A
			352	4	31017	A	A	P	A	A	A	A	A	A	A	A	A	A	P	A	P	P	P	A	A	A	A	A	A	A	A	A	A	P	A	A	A	A	A	P	P	A	A	P	A	A	A	A	A
			353	4	31019	A	A	P	A	A	A	A	A	A	A	A	A	A	P	A	P	P	P	A	A	A	A	A	A	A	A	A	A	P	A	A	A	A	A	P	P	A	A	P	A	A	A	A	A
			354	4	31021	A	A	P	A	A	A	A	A	A	A	A	A	A	P	A	P	P	P	A	A	A	A	A	A	A	A	A	A	P	A	A	A	A	A	P	P	A	A	P	A	A	A	A	A
			355	4	31022	A	A	P	A	A	A	A	A	A	A	A	A	A	P	A	P	P	P	A	A	A	A	A	A	A	A	A	A	P	A	A	A	A	A	P	P	A	A	P	A	A	A	A	A
			356	4	31024	A	A	P	A	A	A	A	A	A	A	A	A	A	P	A	P	P	P	A	A	A	A	A	A	A	A	A	A	P	A	A	A	A	A	P	P	A	A	P	A	A	A	A	A
			357	4	31025	A	A	P	A	A	A	A	A	A	A	A	A	A	P	A	P	P	P	A	A	A	A	A	A	A	A	A	A	P	A	A	A	A	A	P	P	A	A	P	A	A	A	A	A
			358	4	31028	A	A	P	A	A	A	A	A	A	A	A	A	A	P	A	P	P	P	A	A	A	A	A	A	A	A	A	A	P	A	A	A	A	A	P	P	A	A	P	A	A	A	A	A
			359	4	31038	A	A	P	A	A	A	A	A	A	A	A	A	A	P	A	P	P	P	A	A	A	A	A	A	A	A	A	A	P	A	A	A	A	A	P	P	A	A	P	A	A	A	A	A
			360	4	31039	A	A	P	A	A	A	A	A	A	A	A	A	A	P	A	P	P	P	A	A	A	A	A	A	A	A	A	A	P	A	A	A	A	A	P	P	A	A	P	A	A	A	A	A
			361	4	31041	A	A	P	A	A	A	A	A	A	A	A	A	A	P	A	P	P	P	A	A	A	A	A	A	A	A	A	A	P	A	A	A	A	A	P	P	A	A	P	A	A	A	A	A
			362	4	31042	A	A	P	A	A	A	A	A	A	A	A	A	A	P	A	P	P	P	A	A	A	A	A	A	A	A	A	A	P	A	A	A	A	A	P	P	A	A	P	A	A	A	A	A
			363	4	31046	A	A	P	A	A	A	A	A	A	A	A	A	A	P	A	P	P	P	A	A	A	A	A	A	A	A	A	A	P	A	A	A	A	A	P	P	A	A	P	A	A	A	A	A
			364	4	31051	A	A	P	A	A	A	A	A	A	A	A	A	A	P	A	P	P	P	A	A	A	A	A	A	A	A	A	A	P	A	A	A	A	A	P	P	A	A	P	A	A	A	A	A
			365	4	31052	A	A	P	A	A	A	A	A	A	A	A	A	A	P	A	P	P	P	A	A	A	A	A	A	A	A	A	A	P	A	A	A	A	A	P	P	A	A	P	A	A	A	A	A
			366	4	31066	A	A	P	A	A	A	A	A	A	A	A	A	A	P	A	P	P	P	A	A	A	A	A	A	A	A	A	A	P	A	A	A	A	A	P	P	A	A	P	A	A	A	A	A
			367	4	31081	A	A	P	A	A	A	A	A	A	A	A	A	A	P	A	P	P	P	A	A	A	A	A	A	A	A	A	A	P	A	A	A	A	A	P	P	A	A	P	A	A	A	A	A
			368	4	31144	A	A	P	A	A	A	A	A	A	A	A	A	A	P	A	P	P	P	A	A	A	A	A	A	A	A	A	A	P	A	A	A	A	A	P	P	A	A	P	A	A	A	A	A
			369	4	31145	A	A	P	A	A	A	A	A	A	A	A	A	A	P	A	P	P	P	A	A	A	A	A	A	A	A	A	A	P	A	A	A	A	A	P	P	A	A	P	A	A	A	A	A
			370	4	31146	A	A	P	A	A	A	A	A	A	A	A	A	A	P	A	P	P	P	A	A	A	A	A	A	A	A	A	A	P	A	A	A	A	A	P	P	A	A	P	A	A	A	A	A
			371	4	31147	A	A	P	A	A	A	A	A	A	A	A	A	A	P	A	P	P	P	A	A	A	A	A	A	A	A	A	A	P	A	A	A	A	A	P	P	A	A	P	A	A	A	A	A
			372	4	31148	A	A	P	A	A	A	A	A	A	A	A	A	A	P	A	P	P	P	A	A	A	A	A	A	A	A	A	A	P	A	A	A	A	A	P	P	A	A	P	A	A	A	A	A
			373	4	31149	A	A	P	A	A	A	A	A	A	A	A	A	A	P	A	P	P	P	A	A	A	A	A	A	A	A	A	A	P	A	A	A	A	A	P	P	A	A	P	A	A	A	A	A
			374	4	31150	A	A	P	A	A	A	A	A	A	A	A	A	A	P	A	P	P	P	A	A	A	A	A	A	A	A	A	A	P	A	A	A	A	A	P	P	A	A	P	A	A	A	A	A
			375	4	31151	A	A	P	A	A	A	A	A	A	A	A	A	A	P	A	P	P	P	A	A	A	A	A	A	A	A	A	A	P	A	A	A	A	A	P	P	A	A	P	A	A	A	A	A
			376	4	31153	A	A	P	A	A	A	A	A	A	A	A	A	A	P	A	P	P	P	A	A	A	A	A	A	A	A	A	A	P	A	A	A	A	A	P	P	A	A	P	A	A	A	A	A
			377	4	31154	A	A	P	A	A	A	A	A	A	A	A	A	A	P	A	P	P	P	A	A	A	A	A	A	A	A	A	A	P	A	A	A	A	A	P	P	A	A	P	A	A	A	A	A
			378	4	31155	A	A	P	A	A	A	A	A	A	A	A	A	A	P	A	P	P	P	A	A	A	A	A	A	A	A	A	A	P	A	A	A	A	A	P	P	A	A	P	A	A	A	A	A
			379	4	31158	A	A	P	A	A	A	A	A	A	A	A	A	A	P	A	P	P	P	A	A	A	A	A	A	A	A	A	A	P	A	A	A	A	A	P	P	A	A	P	A	A	A	A	A
			380	4	31159	A	A	P	A	A	A	A	A	A	A	A	A	A	P	A	P	P	P	A	A	A	A	A	A	A	A	A	A	P	A	A	A	A	A	P	P	A	A	P	A	A	A	A	A
			381	4	31160	A	A	P	A	A	A	A	A	A	A	A	A	A	P	A	P	P	P	A	A	A	A	A	A	A	A	A	A	P	A	A	A	A	A	P	P	A	A	P	A	A	A	A	A
			382	4	31161	A	A	P	A	A	A	A	A	A	A	A	A	A	P	A	P	P	P	A	A	A	A	A	A	A	A	A	A	P	A	A	A	A	A	P	P	A	A	P	A	A	A	A	A
			383	4	31162	A	A	P	A	A	A	A	A	A	A	A	A	A	P	A	P	P	P	A	A	A	A	A	A	A	A	A	A	P	A	A	A	A	A	P	P	A	A	P	A	A	A	A	A
			384	4	31164	A	A	P	A	A	A	A	A	A	A	A	A	A	P	A	P	P	P	A	A	A	A	A	A	A	A	A	A	P	A	A	A	A	A	P	P	A	A	P	A	A	A	A	A
			385	4	31166	A	A	P	A	A	A	A	A	A	A	A	A	A	P	A	P	P	P	A	A	A	A	A	A	A	A	A	A	P	A	A	A	A	A	P	P	A	A	P	A	A	A	A	A
			386	4	31168	A	A	P	A	A	A	A	A	A	A	A	A	A	P	A	P	P	P	A	A	A	A	A	A	A	A	A	A	P	A	A	A	A	A	P	P	A	A	P	A	A	A	A	A
			387	4	31169	A	A	P	A	A	A	A	A	A	A	A	A	A	P	A	P	P	P	A	A	A	A	A	A	A	A	A	A	P	A	A	A	A	A	P	P	A	A	P	A	A	A	A	A
			388	4	31170	A	A	P	A	A	A	A	A	A	A	A	A	A	P	A	P	P	P	A	A	A	A	A	A	A	A	A	A	P	A	A	A	A	A	P	P	A	A	P	A	A	A	A	A
			389	4	31171	A	A	P	A	A	A	A	A	A	A	A	A	A	P	A	P	P	P	A	A	A	A	A	A	A	A	A	A	P	A	A	A	A	A	P	P	A	A	P	A	A	A	A	A
			390	4	31173	A	A	P	A	A	A	A	A	A	A	A	A	A	P	A	P	P	P	A	A	A	A	A	A	A	A	A	A	P	A	A	A	A	A	P	P	A	A	P	A	A	A	A	A
			391	4	31174	A	A	P	A	A	A	A	A	A	A	A	A	A	P	A	P	P	P	A	A	A	A	A	A	A	A	A	A	P	A	A	A	A	A	P	P	A	A	P	A	A	A	A	A
			392	4	31176	A	A	P	A	A	A	A	A	A	A	A	A	A	P	A	P	P	P	A	A	A	A	A	A	A	A	A	A	P	A	A	A	A	A	P	P	A	A	P	A	A	A	A	A
			393	4	31177	A	A	P	A	A	A	A	A	A	A	A	A	A	P	A	P	P	P	A	A	A	A	A	A	A	A	A	A	P	A	A	A	A	A	P	P	A	A	P	A	A	A	A	A
			394	4	31178	A	A	P	A	A	A	A	A	A	A	A	A	A	P	A	P	P	P	A	A	A	A	A	A	A	A	A	A	P	A	A	A	A	A	P	P	A	A	P	A	A	A	A	A
			395	4	31179	A	A	P	A	A	A	A	A	A	A	A	A	A	P	A	P	P	P	A	A	A	A	A	A	A	A	A	A	P	A	A	A	A	A	P	P	A	A	P	A	A	A	A	A
			396	4	31180	A	A	P	A	A	A	A	A	A	A	A	A	A	P	A	P	P	P	A	A	A	A	A	A	A	A	A	A	P	A	A	A	A	A	P	P	A	A	P	A	A	A	A	A
			397	4	31181	A	A	P	A	A	A	A	A	A	A	A	A	A	P	A	P	P	P	A	A	A	A	A	A	A	A	A	A	P	A	A	A	A	A	P	P	A	A	P	A	A	A	A	A
			398	4	31182	A	A	P	A	A	A	A	A	A	A	A	A	A	P	A	P	P	P	A	A	A	A	A	A	A	A	A	A	P	A	A	A	A	A	P	P	A	A	P	A	A	A	A	A
			399	4	31183	A	A	P	A	A	A	A	A	A	A	A	A	A	P	A	P	P	P	A	A	A	A	A	A	A	A	A	A	P	A	A	A	A	A	P	P	A	A	P	A	A	A	A	A
			400	4	31184	A	A	P	A	A	A	A	A	A	A	A	A	A	P	A	P	P	P	A	A	A	A	A	A	A	A	A	A	P	A	A	A	A	A	P	P	A	A	P	A	A	A	A	A
			401	4	31185	A	A	P	A	A	A	A	A	A	A	A	A	A	P	A	P	P	P	A	A	A	A	A	A	A	A	A	A	P	A	A	A	A	A	P	P	A	A	P	A	A	A	A	A
			402	4	31187	A	A	P	A	A	A	A	A	A	A	A	A	A	P	A	P	P	P	A	A	A	A	A	A	A	A	A	A	P	A	A	A	A	A	P	P	A	A	P	A	A	A	A	A
			403	4	31188	A	A	P	A	A	A	A	A	A	A	A	A	A	P	A	P	P	P	A	A	A	A	A	A	A	A	A	A	P	A	A	A	A	A	P	P	A	A	P	A	A	A	A	A
			404	4	31189	A	A	P	A	A	A	A	A	A	A	A	A	A	P	A	P	P	P	A	A	A	A	A	A	A	A	A	A	P	A	A	A	A	A	P	P	A	A	P	A	A	A	A	A
			405	4	31191	A	A	P	A	A	A	A	A	A	A	A	A	A	P	A	P	P	P	A	A	A	A	A	A	A	A	A	A	P	A	A	A	A	A	P	P	A	A	P	A	A	A	A	A
			406	4	31192	A	A	P	A	A	A	A	A	A	A	A	A	A	P	A	P	P	P	A	A	A	A	A	A	A	A	A	A	P	A	A	A	A	A	P	P	A	A	P	A	A	A	A	A
			407	4	31193	A	A	P	A	A	A	A	A	A	A	A	A	A	P	A	P	P	P	A	A	A	A	A	A	A	A	A	A	P	A	A	A	A	A	P	P	A	A	P	A	A	A	A	A
			408	4	31195	A	A	P	A	A	A	A	A	A	A	A	A	A	P	A	P	P	P	A	A	A	A	A	A	A	A	A	A	P	A	A	A	A	A	P	P	A	A	P	A	A	A	A	A
			409	4	31196	A	A	P	A	A	A	A	A	A	A	A	A	A	P	A	P	P	P	A	A	A	A	A	A	A	A	A	A	P	A	A	A	A	A	P	P	A	A	P	A	A	A	A	A
			410	4	31197	A	A	P	A	A	A	A	A	A	A	A	A	A	P	A	P	P	P	A	A	A	A	A	A	A	A	A	A	P	A	A	A	A	A	P	P	A	A	P	A	A	A	A	A
			411	4	31199	A	A	P	A	A	A	A	A	A	A	A	A	A	P	A	P	P	P	A	A	A	A	A	A	A	A	A	A	P	A	A	A	A	A	P	P	A	A	P	A	A	A	A	A
			412	4	31200	A	A	P	A	A	A	A	A	A	A	A	A	A	P	A	P	P	P	A	A	A	A	A	A	A	A	A	A	P	A	A	A	A	A	P	P	A	A	P	A	A	A	A	A
			413	4	31201	A	A	P	A	A	A	A	A	A	A	A	A	A	P	A	P	P	P	A	A	A	A	A	A	A	A	A	A	P	A	A	A	A	A	P	P	A	A	P	A	A	A	A	A
			414	4	31202	A	A	P	A	A	A	A	A	A	A	A	A	A	P	A	P	P	P	A	A	A	A	A	A	A	A	A	A	P	A	A	A	A	A	P	P	A	A	P	A	A	A	A	A
			415	4	31204	A	A	P	A	A	A	A	A	A	A	A	A	A	P	A	P	P	P	A	A	A	A	A	A	A	A	A	A	P	A	A	A	A	A	P	P	A	A	P	A	A	A	A	A
			416	4	31206	A	A	P	A	A	A	A	A	A	A	A	A	A	P	A	P	P	P	A	A	A	A	A	A	A	A	A	A	P	A	A	A	A	A	P	P	A	A	P	A	A	A	A	A
			417	4	31207	A	A	P	A	A	A	A	A	A	A	A	A	A	P	A	P	P	P	A	A	A	A	A	A	A	A	A	A	P	A	A	A	A	A	P	P	A	A	P	A	A	A	A	A
			418	4	31210	A	A	P	A	A	A	A	A	A	A	A	A	A	P	A	P	P	P	A	A	A	A	A	A	A	A	A	A	P	A	A	A	A	A	P	P	A	A	P	A	A	A	A	A
			419	4	31211	A	A	P	A	A	A	A	A	A	A	A	A	A	P	A	P	P	P	A	A	A	A	A	A	A	A	A	A	P	A	A	A	A	A	P	P	A	A	P	A	A	A	A	A
			420	4	31212	A	A	P	A	A	A	A	A	A	A	A	A	A	P	A	P	P	P	A	A	A	A	A	A	A	A	A	A	P	A	A	A	A	A	P	P	A	A	P	A	A	A	A	A
			421	4	31214	A	A	P	A	A	A	A	A	A	A	A	A	A	P	A	P	P	P	A	A	A	A	A	A	A	A	A	A	P	A	A	A	A	A	P	P	A	A	P	A	A	A	A	A
			422	4	31216	A	A	P	A	A	A	A	A	A	A	A	A	A	P	A	P	P	P	A	A	A	A	A	A	A	A	A	A	P	A	A	A	A	A	P	P	A	A	P	A	A	A	A	A
			423	4	31217	A	A	P	A	A	A	A	A	A	A	A	A	A	P	A	P	P	P	A	A	A	A	A	A	A	A	A	A	P	A	A	A	A	A	P	P	A	A	P	A	A	A	A	A
			424	4	31218	A	A	P	A	A	A	A	A	A	A	A	A	A	P	A	P	P	P	A	A	A	A	A	A	A	A	A	A	P	A	A	A	A	A	P	P	A	A	P	A	A	A	A	A
			425	4	31219	A	A	P	A	A	A	A	A	A	A	A	A	A	P	A	P	P	P	A	A	A	A	A	A	A	A	A	A	P	A	A	A	A	A	P	P	A	A	P	A	A	A	A	A
			426	4	31220	A	A	P	A	A	A	A	A	A	A	A	A	A	P	A	P	P	P	A	A	A	A	A	A	A	A	A	A	P	A	A	A	A	A	P	P	A	A	P	A	A	A	A	A
			427	4	31221	A	A	P	A	A	A	A	A	A	A	A	A	A	P	A	P	P	P	A	A	A	A	A	A	A	A	A	A	P	A	A	A	A	A	P	P	A	A	P	A	A	A	A	A
			428	4	31222	A	A	P	A	A	A	A	A	A	A	A	A	A	P	A	P	P	P	A	A	A	A	A	A	A	A	A	A	P	A	A	A	A	A	P	P	A	A	P	A	A	A	A	A
			429	4	31223	A	A	P	A	A	A	A	A	A	A	A	A	A	P	A	P	P	P	A	A	A	A	A	A	A	A	A	A	P	A	A	A	A	A	P	P	A	A	P	A	A	A	A	A
			430	4	31224	A	A	P	A	A	A	A	A	A	A	A	A	A	P	A	P	P	P	A	A	A	A	A	A	A	A	A	A	P	A	A	A	A	A	P	P	A	A	P	A	A	A	A	A
			431	4	31225	A	A	P	A	A	A	A	A	A	A	A	A	A	P	A	P	P	P	A	A	A	A	A	A	A	A	A	A	P	A	A	A	A	A	P	P	A	A	P	A	A	A	A	A
			432	4	31227	A	A	P	A	A	A	A	A	A	A	A	A	A	P	A	P	P	P	A	A	A	A	A	A	A	A	A	A	P	A	A	A	A	A	P	P	A	A	P	A	A	A	A	A
			433	4	31228	A	A	P	A	A	A	A	A	A	A	A	A	A	P	A	P	P	P	A	A	A	A	A	A	A	A	A	A	P	A	A	A	A	A	P	P	A	A	P	A	A	A	A	A
			434	4	31229	A	A	P	A	A	A	A	A	A	A	A	A	A	P	A	P	P	P	A	A	A	A	A	A	A	A	A	A	P	A	A	A	A	A	P	P	A	A	P	A	A	A	A	A
			435	4	31230	A	A	P	A	A	A	A	A	A	A	A	A	A	P	A	P	P	P	A	A	A	A	A	A	A	A	A	A	P	A	A	A	A	A	P	P	A	A	P	A	A	A	A	A
			436	4	31232	A	A	P	A	A	A	A	A	A	A	A	A	A	P	A	P	P	P	A	A	A	A	A	A	A	A	A	A	P	A	A	A	A	A	P	P	A	A	P	A	A	A	A	A
			437	4	31233	A	A	P	A	A	A	A	A	A	A	A	A	A	P	A	P	P	P	A	A	A	A	A	A	A	A	A	A	P	A	A	A	A	A	P	P	A	A	P	A	A	A	A	A
			438	4	31234	A	A	P	A	A	A	A	A	A	A	A	A	A	P	A	P	P	P	A	A	A	A	A	A	A	A	A	A	P	A	A	A	A	A	P	P	A	A	P	A	A	A	A	A
			439	4	31236	A	A	P	A	A	A	A	A	A	A	A	A	A	P	A	P	P	P	A	A	A	A	A	A	A	A	A	A	P	A	A	A	A	A	P	P	A	A	P	A	A	A	A	A
			440	4	31237	A	A	P	A	A	A	A	A	A	A	A	A	A	P	A	P	P	P	A	A	A	A	A	A	A	A	A	A	P	A	A	A	A	A	P	P	A	A	P	A	A	A	A	A
			441	4	31238	A	A	P	A	A	A	A	A	A	A	A	A	A	P	A	P	P	P	A	A	A	A	A	A	A	A	A	A	P	A	A	A	A	A	P	P	A	A	P	A	A	A	A	A
			442	4	31239	A	A	P	A	A	A	A	A	A	A	A	A	A	P	A	P	P	P	A	A	A	A	A	A	A	A	A	A	P	A	A	A	A	A	P	P	A	A	P	A	A	A	A	A
			443	4	31240	A	A	P	A	A	A	A	A	A	A	A	A	A	P	A	P	P	P	A	A	A	A	A	A	A	A	A	A	P	A	A	A	A	A	P	P	A	A	P	A	A	A	A	A
			444	4	31241	A	A	P	A	A	A	A	A	A	A	A	A	A	P	A	P	P	P	A	A	A	A	A	A	A	A	A	A	P	A	A	A	A	A	P	P	A	A	P	A	A	A	A	A
			445	4	31242	A	A	P	A	A	A	A	A	A	A	A	A	A	P	A	P	P	P	A	A	A	A	A	A	A	A	A	A	P	A	A	A	A	A	P	P	A	A	P	A	A	A	A	A
			446	4	31244	A	A	P	A	A	A	A	A	A	A	A	A	A	P	A	P	P	P	A	A	A	A	A	A	A	A	A	A	P	A	A	A	A	A	P	P	A	A	P	A	A	A	A	A
			447	4	31245	A	A	P	A	A	A	A	A	A	A	A	A	A	P	A	P	P	P	A	A	A	A	A	A	A	A	A	A	P	A	A	A	A	A	P	P	A	A	P	A	A	A	A	A
			448	4	31248	A	A	P	A	A	A	A	A	A	A	A	A	A	P	A	P	P	P	A	A	A	A	A	A	A	A	A	A	P	A	A	A	A	A	P	P	A	A	P	A	A	A	A	A
			449	4	31249	A	A	P	A	A	A	A	A	A	A	A	A	A	P	A	P	P	P	A	A	A	A	A	A	A	A	A	A	P	A	A	A	A	A	P	P	A	A	P	A	A	A	A	A
			450	4	31252	A	A	P	A	A	A	A	A	A	A	A	A	A	P	A	P	P	P	A	A	A	A	A	A	A	A	A	A	P	A	A	A	A	A	P	P	A	A	P	A	A	A	A	A
			451	4	31253	A	A	P	A	A	A	A	A	A	A	A	A	A	P	A	P	P	P	A	A	A	A	A	A	A	A	A	A	P	A	A	A	A	A	P	P	A	A	P	A	A	A	A	A
			452	4	31254	A	A	P	A	A	A	A	A	A	A	A	A	A	P	A	P	P	P	A	A	A	A	A	A	A	A	A	A	P	A	A	A	A	A	P	P	A	A	P	A	A	A	A	A
			453	4	31257	A	A	P	A	A	A	A	A	A	A	A	A	A	P	A	P	P	P	A	A	A	A	A	A	A	A	A	A	P	A	A	A	A	A	P	P	A	A	P	A	A	A	A	A
			454	4	31259	A	A	P	A	A	A	A	A	A	A	A	A	A	P	A	P	P	P	A	A	A	A	A	A	A	A	A	A	P	A	A	A	A	A	P	P	A	A	P	A	A	A	A	A
			455	4	31260	A	A	P	A	A	A	A	A	A	A	A	A	A	P	A	P	P	P	A	A	A	A	A	A	A	A	A	A	P	A	A	A	A	A	P	P	A	A	P	A	A	A	A	A
			456	4	31261	A	A	P	A	A	A	A	A	A	A	A	A	A	P	A	P	P	P	A	A	A	A	A	A	A	A	A	A	P	A	A	A	A	A	P	P	A	A	P	A	A	A	A	A
			457	4	31262	A	A	P	A	A	A	A	A	A	A	A	A	A	P	A	P	P	P	A	A	A	A	A	A	A	A	A	A	P	A	A	A	A	A	P	P	A	A	P	A	A	A	A	A
			458	4	31263	A	A	P	A	A	A	A	A	A	A	A	A	A	P	A	P	P	P	A	A	A	A	A	A	A	A	A	A	P	A	A	A	A	A	P	P	A	A	P	A	A	A	A	A
			459	4	31264	A	A	P	A	A	A	A	A	A	A	A	A	A	P	A	P	P	P	A	A	A	A	A	A	A	A	A	A	P	A	A	A	A	A	P	P	A	A	P	A	A	A	A	A
			460	4	31266	A	A	P	A	A	A	A	A	A	A	A	A	A	P	A	P	P	P	A	A	A	A	A	A	A	A	A	A	P	A	A	A	A	A	P	P	A	A	P	A	A	A	A	A
			461	4	31267	A	A	P	A	A	A	A	A	A	A	A	A	A	P	A	P	P	P	A	A	A	A	A	A	A	A	A	A	P	A	A	A	A	A	P	P	A	A	P	A	A	A	A	A
			462	4	31268	A	A	P	A	A	A	A	A	A	A	A	A	A	P	A	P	P	P	A	A	A	A	A	A	A	A	A	A	P	A	A	A	A	A	P	P	A	A	P	A	A	A	A	A
			463	4	31269	A	A	P	A	A	A	A	A	A	A	A	A	A	P	A	P	P	P	A	A	A	A	A	A	A	A	A	A	P	A	A	A	A	A	P	P	A	A	P	A	A	A	A	A
			464	4	31270	A	A	P	A	A	A	A	A	A	A	A	A	A	P	A	P	P	P	A	A	A	A	A	A	A	A	A	A	P	A	A	A	A	A	P	P	A	A	P	A	A	A	A	A
			465	4	31272	A	A	P	A	A	A	A	A	A	A	A	A	A	P	A	P	P	P	A	A	A	A	A	A	A	A	A	A	P	A	A	A	A	A	P	P	A	A	P	A	A	A	A	A
			466	4	31273	A	A	P	A	A	A	A	A	A	A	A	A	A	P	A	P	P	P	A	A	A	A	A	A	A	A	A	A	P	A	A	A	A	A	P	P	A	A	P	A	A	A	A	A
			467	4	31274	A	A	P	A	A	A	A	A	A	A	A	A	A	P	A	P	P	P	A	A	A	A	A	A	A	A	A	A	P	A	A	A	A	A	P	P	A	A	P	A	A	A	A	A
			468	4	31275	A	A	P	A	A	A	A	A	A	A	A	A	A	P	A	P	P	P	A	A	A	A	A	A	A	A	A	A	P	A	A	A	A	A	P	P	A	A	P	A	A	A	A	A
			469	4	31276	A	A	P	A	A	A	A	A	A	A	A	A	A	P	A	P	P	P	A	A	A	A	A	A	A	A	A	A	P	A	A	A	A	A	P	P	A	A	P	A	A	A	A	A
			470	4	31277	A	A	P	A	A	A	A	A	A	A	A	A	A	P	A	P	P	P	A	A	A	A	A	A	A	A	A	A	P	A	A	A	A	A	P	P	A	A	P	A	A	A	A	A
			471	4	31278	A	A	P	A	A	A	A	A	A	A	A	A	A	P	A	P	P	P	A	A	A	A	A	A	A	A	A	A	P	A	A	A	A	A	P	P	A	A	P	A	A	A	A	A
			472	4	31279	A	A	P	A	A	A	A	A	A	A	A	A	A	P	A	P	P	P	A	A	A	A	A	A	A	A	A	A	P	A	A	A	A	A	P	P	A	A	P	A	A	A	A	A
			473	4	31280	A	A	P	A	A	A	A	A	A	A	A	A	A	P	A	P	P	P	A	A	A	A	A	A	A	A	A	A	P	A	A	A	A	A	P	P	A	A	P	A	A	A	A	A
			474	4	31281	A	A	P	A	A	A	A	A	A	A	A	A	A	P	A	P	P	P	A	A	A	A	A	A	A	A	A	A	P	A	A	A	A	A	P	P	A	A	P	A	A	A	A	A
			475	4	31283	A	A	P	A	A	A	A	A	A	A	A	A	A	P	A	P	P	P	A	A	A	A	A	A	A	A	A	A	P	A	A	A	A	A	P	P	A	A	P	A	A	A	A	A
			476	4	31284	A	A	P	A	A	A	A	A	A	A	A	A	A	P	A	P	P	P	A	A	A	A	A	A	A	A	A	A	P	A	A	A	A	A	P	P	A	A	P	A	A	A	A	A
			477	4	31285	A	A	P	A	A	A	A	A	A	A	A	A	A	P	A	P	P	P	A	A	A	A	A	A	A	A	A	A	P	A	A	A	A	A	P	P	A	A	P	A	A	A	A	A
			478	4	31286	A	A	P	A	A	A	A	A	A	A	A	A	A	P	A	P	P	P	A	A	A	A	A	A	A	A	A	A	P	A	A	A	A	A	P	P	A	A	P	A	A	A	A	A
			479	4	31287	A	A	P	A	A	A	A	A	A	A	A	A	A	P	A	P	P	P	A	A	A	A	A	A	A	A	A	A	P	A	A	A	A	A	P	P	A	A	P	A	A	A	A	A
			480	4	31297	A	A	P	A	A	A	A	A	A	A	A	A	A	P	A	P	P	P	A	A	A	A	A	A	A	A	A	A	P	A	A	A	A	A	P	P	A	A	P	A	A	A	A	A
			481	4	31298	A	A	P	A	A	A	A	A	A	A	A	A	A	P	A	P	P	P	A	A	A	A	A	A	A	A	A	A	P	A	A	A	A	A	P	P	A	A	P	A	A	A	A	A
			482	4	31299	A	A	P	A	A	A	A	A	A	A	A	A	A	P	A	P	P	P	A	A	A	A	A	A	A	A	A	A	P	A	A	A	A	A	P	P	A	A	P	A	A	A	A	A
			483	4	31301	A	A	P	A	A	A	A	A	A	A	A	A	A	P	A	P	P	P	A	A	A	A	A	A	A	A	A	A	P	A	A	A	A	A	P	P	A	A	P	A	A	A	A	A
			484	4	31302	A	A	P	A	A	A	A	A	A	A	A	A	A	P	A	P	P	P	A	A	A	A	A	A	A	A	A	A	P	A	A	A	A	A	P	P	A	A	P	A	A	A	A	A
			485	4	31303	A	A	P	A	A	A	A	A	A	A	A	A	A	P	A	P	P	P	A	A	A	A	A	A	A	A	A	A	P	A	A	A	A	A	P	P	A	A	P	A	A	A	A	A
			486	4	31304	A	A	P	A	A	A	A	A	A	A	A	A	A	P	A	P	P	P	A	A	A	A	A	A	A	A	A	A	P	A	A	A	A	A	P	P	A	A	P	A	A	A	A	A
			487	4	31306	A	A	P	A	A	A	A	A	A	A	A	A	A	P	A	P	P	P	A	A	A	A	A	A	A	A	A	A	P	A	A	A	A	A	P	P	A	A	P	A	A	A	A	A
			488	4	31307	A	A	P	A	A	A	A	A	A	A	A	A	A	P	A	P	P	P	A	A	A	A	A	A	A	A	A	A	P	A	A	A	A	A	P	P	A	A	P	A	A	A	A	A
			489	4	31309	A	A	P	A	A	A	A	A	A	A	A	A	A	P	A	P	P	P	A	A	A	A	A	A	A	A	A	A	P	A	A	A	A	A	P	P	A	A	P	A	A	A	A	A
			490	4	31310	A	A	P	A	A	A	A	A	A	A	A	A	A	P	A	P	P	P	A	A	A	A	A	A	A	A	A	A	P	A	A	A	A	A	P	P	A	A	P	A	A	A	A	A
			491	4	31311	A	A	P	A	A	A	A	A	A	A	A	A	A	P	A	P	P	P	A	A	A	A	A	A	A	A	A	A	P	A	A	A	A	A	P	P	A	A	P	A	A	A	A	A
			492	4	31312	A	A	P	A	A	A	A	A	A	A	A	A	A	P	A	P	P	P	A	A	A	A	A	A	A	A	A	A	P	A	A	A	A	A	P	P	A	A	P	A	A	A	A	A
			493	4	31313	A	A	P	A	A	A	A	A	A	A	A	A	A	P	A	P	P	P	A	A	A	A	A	A	A	A	A	A	P	A	A	A	A	A	P	P	A	A	P	A	A	A	A	A
			494	4	31314	A	A	P	A	A	A	A	A	A	A	A	A	A	P	A	P	P	P	A	A	A	A	A	A	A	A	A	A	P	A	A	A	A	A	P	P	A	A	P	A	A	A	A	A
			495	4	31315	A	A	P	A	A	A	A	A	A	A	A	A	A	P	A	P	P	P	A	A	A	A	A	A	A	A	A	A	P	A	A	A	A	A	P	P	A	A	P	A	A	A	A	A
			496	4	31316	A	A	P	A	A	A	A	A	A	A	A	A	A	P	A	P	P	P	A	A	A	A	A	A	A	A	A	A	P	A	A	A	A	A	P	P	A	A	P	A	A	A	A	A
			497	4	31317	A	A	P	A	A	A	A	A	A	A	A	A	A	P	A	P	P	P	A	A	A	A	A	A	A	A	A	A	P	A	A	A	A	A	P	P	A	A	P	A	A	A	A	A
			498	4	31318	A	A	P	A	A	A	A	A	A	A	A	A	A	P	A	P	P	P	A	A	A	A	A	A	A	A	A	A	P	A	A	A	A	A	P	P	A	A	P	A	A	A	A	A
			499	4	31320	A	A	P	A	A	A	A	A	A	A	A	A	A	P	A	P	P	P	A	A	A	A	A	A	A	A	A	A	P	A	A	A	A	A	P	P	A	A	P	A	A	A	A	A
			500	4	31323	A	A	P	A	A	A	A	A	A	A	A	A	A	P	A	P	P	P	A	A	A	A	A	A	A	A	A	A	P	A	A	A	A	A	P	P	A	A	P	A	A	A	A	A
			501	4	31324	A	A	P	A	A	A	A	A	A	A	A	A	A	P	A	P	P	P	A	A	A	A	A	A	A	A	A	A	P	A	A	A	A	A	P	P	A	A	P	A	A	A	A	A
			502	4	31325	A	A	P	A	A	A	A	A	A	A	A	A	A	P	A	P	P	P	A	A	A	A	A	A	A	A	A	A	P	A	A	A	A	A	P	P	A	A	P	A	A	A	A	A
			503	4	31328	A	A	P	A	A	A	A	A	A	A	A	A	A	P	A	P	P	P	A	A	A	A	A	A	A	A	A	A	P	A	A	A	A	A	P	P	A	A	P	A	A	A	A	A
			504	4	31329	A	A	P	A	A	A	A	A	A	A	A	A	A	P	A	P	P	P	A	A	A	A	A	A	A	A	A	A	P	A	A	A	A	A	P	P	A	A	P	A	A	A	A	A
			505	4	31331	A	A	P	A	A	A	A	A	A	A	A	A	A	P	A	P	P	P	A	A	A	A	A	A	A	A	A	A	P	A	A	A	A	A	P	P	A	A	P	A	A	A	A	A
			506	4	31332	A	A	P	A	A	A	A	A	A	A	A	A	A	P	A	P	P	P	A	A	A	A	A	A	A	A	A	A	P	A	A	A	A	A	P	P	A	A	P	A	A	A	A	A
			507	4	31333	A	A	P	A	A	A	A	A	A	A	A	A	A	P	A	P	P	P	A	A	A	A	A	A	A	A	A	A	P	A	A	A	A	A	P	P	A	A	P	A	A	A	A	A
			508	4	31334	A	A	P	A	A	A	A	A	A	A	A	A	A	P	A	P	P	P	A	A	A	A	A	A	A	A	A	A	P	A	A	A	A	A	P	P	A	A	P	A	A	A	A	A
			509	4	31762	A	A	P	A	A	A	A	A	A	A	A	A	A	P	A	P	P	P	A	A	A	A	A	A	A	A	A	A	P	A	A	A	A	A	P	P	A	A	P	A	A	A	A	A
			510	4	31763	A	A	P	A	A	A	A	A	A	A	A	A	A	P	A	P	P	P	A	A	A	A	A	A	A	A	A	A	P	A	A	A	A	A	P	P	A	A	P	A	A	A	A	A
			511	4	31764	A	A	P	A	A	A	A	A	A	A	A	A	A	P	A	P	P	P	A	A	A	A	A	A	A	A	A	A	P	A	A	A	A	A	P	P	A	A	P	A	A	A	A	A
			512	4	31765	A	A	P	A	A	A	A	A	A	A	A	A	A	P	A	P	P	P	A	A	A	A	A	A	A	A	A	A	P	A	A	A	A	A	P	P	A	A	P	A	A	A	A	A
			513	4	31766	A	A	P	A	A	A	A	A	A	A	A	A	A	P	A	P	P	P	A	A	A	A	A	A	A	A	A	A	P	A	A	A	A	A	P	P	A	A	P	A	A	A	A	A
			514	4	31767	A	A	P	A	A	A	A	A	A	A	A	A	A	P	A	P	P	P	A	A	A	A	A	A	A	A	A	A	P	A	A	A	A	A	P	P	A	A	P	A	A	A	A	A
			515	4	31770	A	A	P	A	A	A	A	A	A	A	A	A	A	P	A	P	P	P	A	A	A	A	A	A	A	A	A	A	P	A	A	A	A	A	P	P	A	A	P	A	A	A	A	A
			516	4	31772	A	A	P	A	A	A	A	A	A	A	A	A	A	P	A	P	P	P	A	A	A	A	A	A	A	A	A	A	P	A	A	A	A	A	P	P	A	A	P	A	A	A	A	A
			517	4	31773	A	A	P	A	A	A	A	A	A	A	A	A	A	P	A	P	P	P	A	A	A	A	A	A	A	A	A	A	P	A	A	A	A	A	P	P	A	A	P	A	A	A	A	A
			518	4	31774	A	A	P	A	A	A	A	A	A	A	A	A	A	P	A	P	P	P	A	A	A	A	A	A	A	A	A	A	P	A	A	A	A	A	P	P	A	A	P	A	A	A	A	A
			519	4	31776	A	A	P	A	A	A	A	A	A	A	A	A	A	P	A	P	P	P	A	A	A	A	A	A	A	A	A	A	P	A	A	A	A	A	P	P	A	A	P	A	A	A	A	A
			520	4	31777	A	A	P	A	A	A	A	A	A	A	A	A	A	P	A	P	P	P	A	A	A	A	A	A	A	A	A	A	P	A	A	A	A	A	P	P	A	A	P	A	A	A	A	A
			521	4	31815	A	A	P	A	A	A	A	A	A	A	A	A	A	P	A	P	P	P	A	A	A	A	A	A	A	A	A	A	P	A	A	A	A	A	P	P	A	A	P	A	A	A	A	A
			522	4	31816	A	A	P	A	A	A	A	A	A	A	A	A	A	P	A	P	P	P	A	A	A	A	A	A	A	A	A	A	P	A	A	A	A	A	P	P	A	A	P	A	A	A	A	A
			523	4	31818	A	A	P	A	A	A	A	A	A	A	A	A	A	P	A	P	P	P	A	A	A	A	A	A	A	A	A	A	P	A	A	A	A	A	P	P	A	A	P	A	A	A	A	A
			524	4	31823	A	A	P	A	A	A	A	A	A	A	A	A	A	P	A	P	P	P	A	A	A	A	A	A	A	A	A	A	P	A	A	A	A	A	P	P	A	A	P	A	A	A	A	A
			525	4	31824	A	A	P	A	A	A	A	A	A	A	A	A	A	P	A	P	P	P	A	A	A	A	A	A	A	A	A	A	P	A	A	A	A	A	P	P	A	A	P	A	A	A	A	A
			526	4	31825	A	A	P	A	A	A	A	A	A	A	A	A	A	P	A	P	P	P	A	A	A	A	A	A	A	A	A	A	P	A	A	A	A	A	P	P	A	A	P	A	A	A	A	A
			527	4	31826	A	A	P	A	A	A	A	A	A	A	A	A	A	P	A	P	P	P	A	A	A	A	A	A	A	A	A	A	P	A	A	A	A	A	P	P	A	A	P	A	A	A	A	A
			528	4	31827	A	A	P	A	A	A	A	A	A	A	A	A	A	P	A	P	P	P	A	A	A	A	A	A	A	A	A	A	P	A	A	A	A	A	P	P	A	A	P	A	A	A	A	A
			529	4	31828	A	A	P	A	A	A	A	A	A	A	A	A	A	P	A	P	P	P	A	A	A	A	A	A	A	A	A	A	P	A	A	A	A	A	P	P	A	A	P	A	A	A	A	A
			530	4	31829	A	A	P	A	A	A	A	A	A	A	A	A	A	P	A	P	P	P	A	A	A	A	A	A	A	A	A	A	P	A	A	A	A	A	P	P	A	A	P	A	A	A	A	A
			531	4	31830	A	A	P	A	A	A	A	A	A	A	A	A	A	P	A	P	P	P	A	A	A	A	A	A	A	A	A	A	P	A	A	A	A	A	P	P	A	A	P	A	A	A	A	A
			532	4	29652	A	A	A	A	A	A	A	A	A	A	A	A	A	P	A	P	P	P	A	A	A	A	A	A	A	A	A	A	P	A	A	A	A	A	P	P	A	A	P	A	A	A	A	A
			533	4	29653	A	A	A	A	A	A	A	A	A	A	A	A	A	P	A	P	P	P	A	A	A	A	A	A	A	A	A	A	P	A	A	A	A	A	P	P	A	A	P	A	A	A	A	A
			534	4	29658	A	A	A	A	A	A	A	A	A	A	A	A	A	P	A	P	P	P	A	A	A	A	A	A	A	A	A	A	P	A	A	A	A	A	P	P	A	A	P	A	A	A	A	A
			535	4	29676	A	A	A	A	A	A	A	A	A	A	A	A	A	P	A	P	P	P	A	A	A	A	A	A	A	A	A	A	P	A	A	A	A	A	P	P	A	A	P	A	A	A	A	A
			536	4	29678	A	A	A	A	A	A	A	A	A	A	A	A	A	P	A	P	P	P	A	A	A	A	A	A	A	A	A	A	P	A	A	A	A	A	P	P	A	A	P	A	A	A	A	A
			537	4	29682	A	A	A	A	A	A	A	A	A	A	A	A	A	P	A	P	P	P	A	A	A	A	A	A	A	A	A	A	P	A	A	A	A	A	P	P	A	A	P	A	A	A	A	A
			538	4	29699	A	A	A	A	A	A	A	A	A	A	A	A	A	P	A	P	P	P	A	A	A	A	A	A	A	A	A	A	P	A	A	A	A	A	P	P	A	A	P	A	A	A	A	A
			539	4	29712	A	A	A	A	A	A	A	A	A	A	A	A	A	P	A	P	P	P	A	A	A	A	A	A	A	A	A	A	P	A	A	A	A	A	P	P	A	A	P	A	A	A	A	A
			540	4	29720	A	A	A	A	A	A	A	A	A	A	A	A	A	P	A	P	P	P	A	A	A	A	A	A	A	A	A	A	P	A	A	A	A	A	P	P	A	A	P	A	A	A	A	A
			541	4	29722	A	A	A	A	A	A	A	A	A	A	A	A	A	P	A	P	P	P	A	A	A	A	A	A	A	A	A	A	P	A	A	A	A	A	P	P	A	A	P	A	A	A	A	A
			542	4	29724	A	A	A	A	A	A	A	A	A	A	A	A	A	P	A	P	P	P	A	A	A	A	A	A	A	A	A	A	P	A	A	A	A	A	P	P	A	A	P	A	A	A	A	A
			543	4	29725	A	A	A	A	A	A	A	A	A	A	A	A	A	P	A	P	P	P	A	A	A	A	A	A	A	A	A	A	P	A	A	A	A	A	P	P	A	A	P	A	A	A	A	A
			544	4	29812	A	A	A	A	A	A	A	A	A	A	A	A	A	P	A	P	P	P	A	A	A	A	A	A	A	A	A	A	P	A	A	A	A	A	P	P	A	A	P	A	A	A	A	A
			545	4	29814	A	A	A	A	A	A	A	A	A	A	A	A	A	P	A	P	P	P	A	A	A	A	A	A	A	A	A	A	P	A	A	A	A	A	P	P	A	A	P	A	A	A	A	A
			546	4	29826	A	A	A	A	A	A	A	A	A	A	A	A	A	P	A	P	P	P	A	A	A	A	A	A	A	A	A	A	P	A	A	A	A	A	P	P	A	A	P	A	A	A	A	A
			547	4	29856	A	A	A	A	A	A	A	A	A	A	A	A	A	P	A	P	P	P	A	A	A	A	A	A	A	A	A	A	P	A	A	A	A	A	P	P	A	A	P	A	A	A	A	A
			548	4	30168	A	A	A	A	A	A	A	A	A	A	A	A	A	P	A	P	P	P	A	A	A	A	A	A	A	A	A	A	P	A	A	A	A	A	P	P	A	A	P	A	A	A	A	A
			549	4	30224	A	A	A	A	A	A	A	A	A	A	A	A	A	P	A	P	P	P	A	A	A	A	A	A	A	A	A	A	P	A	A	A	A	A	P	P	A	A	P	A	A	A	A	A
			550	4	30233	A	A	A	A	A	A	A	A	A	A	A	A	A	P	A	P	P	P	A	A	A	A	A	A	A	A	A	A	P	A	A	A	A	A	P	P	A	A	P	A	A	A	A	A
			551	4	30235	A	A	A	A	A	A	A	A	A	A	A	A	A	P	A	P	P	P	A	A	A	A	A	A	A	A	A	A	P	A	A	A	A	A	P	P	A	A	P	A	A	A	A	A
			552	4	30244	A	A	A	A	A	A	A	A	A	A	A	A	A	P	A	P	P	P	A	A	A	A	A	A	A	A	A	A	P	A	A	A	A	A	P	P	A	A	P	A	A	A	A	A
			553	4	30570	A	A	A	A	A	A	A	A	A	A	A	A	A	P	A	P	P	P	A	A	A	A	A	A	A	A	A	A	P	A	A	A	A	A	P	P	A	A	P	A	A	A	A	A
			554	4	30582	A	A	A	A	A	A	A	A	A	A	A	A	A	P	A	P	P	P	A	A	A	A	A	A	A	A	A	A	P	A	A	A	A	A	P	P	A	A	P	A	A	A	A	A
			555	4	30594	A	A	A	A	A	A	A	A	A	A	A	A	A	P	A	P	P	P	A	A	A	A	A	A	A	A	A	A	P	A	A	A	A	A	P	P	A	A	P	A	A	A	A	A
			556	4	30595	A	A	A	A	A	A	A	A	A	A	A	A	A	P	A	P	P	P	A	A	A	A	A	A	A	A	A	A	P	A	A	A	A	A	P	P	A	A	P	A	A	A	A	A
			557	4	30596	A	A	A	A	A	A	A	A	A	A	A	A	A	P	A	P	P	P	A	A	A	A	A	A	A	A	A	A	P	A	A	A	A	A	P	P	A	A	P	A	A	A	A	A
			558	4	30598	A	A	A	A	A	A	A	A	A	A	A	A	A	P	A	P	P	P	A	A	A	A	A	A	A	A	A	A	P	A	A	A	A	A	P	P	A	A	P	A	A	A	A	A
			559	4	30606	A	A	A	A	A	A	A	A	A	A	A	A	A	P	A	P	P	P	A	A	A	A	A	A	A	A	A	A	P	A	A	A	A	A	P	P	A	A	P	A	A	A	A	A
			560	4	30615	A	A	A	A	A	A	A	A	A	A	A	A	A	P	A	P	P	P	A	A	A	A	A	A	A	A	A	A	P	A	A	A	A	A	P	P	A	A	P	A	A	A	A	A
			561	4	30623	A	A	A	A	A	A	A	A	A	A	A	A	A	P	A	P	P	P	A	A	A	A	A	A	A	A	A	A	P	A	A	A	A	A	P	P	A	A	P	A	A	A	A	A
			562	4	30660	A	A	A	A	A	A	A	A	A	A	A	A	A	P	A	P	P	P	A	A	A	A	A	A	A	A	A	A	P	A	A	A	A	A	P	P	A	A	P	A	A	A	A	A
			563	4	30667	A	A	A	A	A	A	A	A	A	A	A	A	A	P	A	P	P	P	A	A	A	A	A	A	A	A	A	A	P	A	A	A	A	A	P	P	A	A	P	A	A	A	A	A
			564	4	30673	A	A	A	A	A	A	A	A	A	A	A	A	A	P	A	P	P	P	A	A	A	A	A	A	A	A	A	A	P	A	A	A	A	A	P	P	A	A	P	A	A	A	A	A
			565	4	30685	A	A	A	A	A	A	A	A	A	A	A	A	A	P	A	P	P	P	A	A	A	A	A	A	A	A	A	A	P	A	A	A	A	A	P	P	A	A	P	A	A	A	A	A
			566	4	30693	A	A	A	A	A	A	A	A	A	A	A	A	A	P	A	P	P	P	A	A	A	A	A	A	A	A	A	A	P	A	A	A	A	A	P	P	A	A	P	A	A	A	A	A
			567	4	30701	A	A	A	A	A	A	A	A	A	A	A	A	A	P	A	P	P	P	A	A	A	A	A	A	A	A	A	A	P	A	A	A	A	A	P	P	A	A	P	A	A	A	A	A
			568	4	30717	A	A	A	A	A	A	A	A	A	A	A	A	A	P	A	P	P	P	A	A	A	A	A	A	A	A	A	A	P	A	A	A	A	A	P	P	A	A	P	A	A	A	A	A
			569	4	30726	A	A	A	A	A	A	A	A	A	A	A	A	A	P	A	P	P	P	A	A	A	A	A	A	A	A	A	A	P	A	A	A	A	A	P	P	A	A	P	A	A	A	A	A
			570	4	30729	A	A	A	A	A	A	A	A	A	A	A	A	A	P	A	P	P	P	A	A	A	A	A	A	A	A	A	A	P	A	A	A	A	A	P	P	A	A	P	A	A	A	A	A
			571	4	30753	A	A	A	A	A	A	A	A	A	A	A	A	A	P	A	P	P	P	A	A	A	A	A	A	A	A	A	A	P	A	A	A	A	A	P	P	A	A	P	A	A	A	A	A
			572	4	30781	A	A	A	A	A	A	A	A	A	A	A	A	A	P	A	P	P	P	A	A	A	A	A	A	A	A	A	A	P	A	A	A	A	A	P	P	A	A	P	A	A	A	A	A
			573	4	30785	A	A	A	A	A	A	A	A	A	A	A	A	A	P	A	P	P	P	A	A	A	A	A	A	A	A	A	A	P	A	A	A	A	A	P	P	A	A	P	A	A	A	A	A
			574	4	30786	A	A	A	A	A	A	A	A	A	A	A	A	A	P	A	P	P	P	A	A	A	A	A	A	A	A	A	A	P	A	A	A	A	A	P	P	A	A	P	A	A	A	A	A
			575	4	30803	A	A	A	A	A	A	A	A	A	A	A	A	A	P	A	P	P	P	A	A	A	A	A	A	A	A	A	A	P	A	A	A	A	A	P	P	A	A	P	A	A	A	A	A
			576	4	30821	A	A	A	A	A	A	A	A	A	A	A	A	A	P	A	P	P	P	A	A	A	A	A	A	A	A	A	A	P	A	A	A	A	A	P	P	A	A	P	A	A	A	A	A
			577	4	30828	A	A	A	A	A	A	A	A	A	A	A	A	A	P	A	P	P	P	A	A	A	A	A	A	A	A	A	A	P	A	A	A	A	A	P	P	A	A	P	A	A	A	A	A
			578	4	30830	A	A	A	A	A	A	A	A	A	A	A	A	A	P	A	P	P	P	A	A	A	A	A	A	A	A	A	A	P	A	A	A	A	A	P	P	A	A	P	A	A	A	A	A
			579	4	30867	A	A	A	A	A	A	A	A	A	A	A	A	A	P	A	P	P	P	A	A	A	A	A	A	A	A	A	A	P	A	A	A	A	A	P	P	A	A	P	A	A	A	A	A
			580	4	30868	A	A	A	A	A	A	A	A	A	A	A	A	A	P	A	P	P	P	A	A	A	A	A	A	A	A	A	A	P	A	A	A	A	A	P	P	A	A	P	A	A	A	A	A
			581	4	30871	A	A	A	A	A	A	A	A	A	A	A	A	A	P	A	P	P	P	A	A	A	A	A	A	A	A	A	A	P	A	A	A	A	A	P	P	A	A	P	A	A	A	A	A
			582	4	30873	A	A	A	A	A	A	A	A	A	A	A	A	A	P	A	P	P	P	A	A	A	A	A	A	A	A	A	A	P	A	A	A	A	A	P	P	A	A	P	A	A	A	A	A
			583	4	30887	A	A	A	A	A	A	A	A	A	A	A	A	A	P	A	P	P	P	A	A	A	A	A	A	A	A	A	A	P	A	A	A	A	A	P	P	A	A	P	A	A	A	A	A
			584	4	30892	A	A	A	A	A	A	A	A	A	A	A	A	A	P	A	P	P	P	A	A	A	A	A	A	A	A	A	A	P	A	A	A	A	A	P	P	A	A	P	A	A	A	A	A
			585	4	30896	A	A	A	A	A	A	A	A	A	A	A	A	A	P	A	P	P	P	A	A	A	A	A	A	A	A	A	A	P	A	A	A	A	A	P	P	A	A	P	A	A	A	A	A
			586	4	30898	A	A	A	A	A	A	A	A	A	A	A	A	A	P	A	P	P	P	A	A	A	A	A	A	A	A	A	A	P	A	A	A	A	A	P	P	A	A	P	A	A	A	A	A
			587	4	30918	A	A	A	A	A	A	A	A	A	A	A	A	A	P	A	P	P	P	A	A	A	A	A	A	A	A	A	A	P	A	A	A	A	A	P	P	A	A	P	A	A	A	A	A
			588	4	30938	A	A	A	A	A	A	A	A	A	A	A	A	A	P	A	P	P	P	A	A	A	A	A	A	A	A	A	A	P	A	A	A	A	A	P	P	A	A	P	A	A	A	A	A
			589	4	30939	A	A	A	A	A	A	A	A	A	A	A	A	A	P	A	P	P	P	A	A	A	A	A	A	A	A	A	A	P	A	A	A	A	A	P	P	A	A	P	A	A	A	A	A
			590	4	30946	A	A	A	A	A	A	A	A	A	A	A	A	A	P	A	P	P	P	A	A	A	A	A	A	A	A	A	A	P	A	A	A	A	A	P	P	A	A	P	A	A	A	A	A
			591	4	30949	A	A	A	A	A	A	A	A	A	A	A	A	A	P	A	P	P	P	A	A	A	A	A	A	A	A	A	A	P	A	A	A	A	A	P	P	A	A	P	A	A	A	A	A
			592	4	30951	A	A	A	A	A	A	A	A	A	A	A	A	A	P	A	P	P	P	A	A	A	A	A	A	A	A	A	A	P	A	A	A	A	A	P	P	A	A	P	A	A	A	A	A
			593	4	30957	A	A	A	A	A	A	A	A	A	A	A	A	A	P	A	P	P	P	A	A	A	A	A	A	A	A	A	A	P	A	A	A	A	A	P	P	A	A	P	A	A	A	A	A
			594	4	30961	A	A	A	A	A	A	A	A	A	A	A	A	A	P	A	P	P	P	A	A	A	A	A	A	A	A	A	A	P	A	A	A	A	A	P	P	A	A	P	A	A	A	A	A
			595	4	30965	A	A	A	A	A	A	A	A	A	A	A	A	A	P	A	P	P	P	A	A	A	A	A	A	A	A	A	A	P	A	A	A	A	A	P	P	A	A	P	A	A	A	A	A
			596	4	30969	A	A	A	A	A	A	A	A	A	A	A	A	A	P	A	P	P	P	A	A	A	A	A	A	A	A	A	A	P	A	A	A	A	A	P	P	A	A	P	A	A	A	A	A
			597	4	30973	A	A	A	A	A	A	A	A	A	A	A	A	A	P	A	P	P	P	A	A	A	A	A	A	A	A	A	A	P	A	A	A	A	A	P	P	A	A	P	A	A	A	A	A
			598	4	30982	A	A	A	A	A	A	A	A	A	A	A	A	A	P	A	P	P	P	A	A	A	A	A	A	A	A	A	A	P	A	A	A	A	A	P	P	A	A	P	A	A	A	A	A
			599	4	30983	A	A	A	A	A	A	A	A	A	A	A	A	A	P	A	P	P	P	A	A	A	A	A	A	A	A	A	A	P	A	A	A	A	A	P	P	A	A	P	A	A	A	A	A
			600	4	30984	A	A	A	A	A	A	A	A	A	A	A	A	A	P	A	P	P	P	A	A	A	A	A	A	A	A	A	A	P	A	A	A	A	A	P	P	A	A	P	A	A	A	A	A
			601	4	30996	A	A	A	A	A	A	A	A	A	A	A	A	A	P	A	P	P	P	A	A	A	A	A	A	A	A	A	A	P	A	A	A	A	A	P	P	A	A	P	A	A	A	A	A
			602	4	31009	A	A	A	A	A	A	A	A	A	A	A	A	A	P	A	P	P	P	A	A	A	A	A	A	A	A	A	A	P	A	A	A	A	A	P	P	A	A	P	A	A	A	A	A
			603	4	31016	A	A	A	A	A	A	A	A	A	A	A	A	A	P	A	P	P	P	A	A	A	A	A	A	A	A	A	A	P	A	A	A	A	A	P	P	A	A	P	A	A	A	A	A
			604	4	31031	A	A	A	A	A	A	A	A	A	A	A	A	A	P	A	P	P	P	A	A	A	A	A	A	A	A	A	A	P	A	A	A	A	A	P	P	A	A	P	A	A	A	A	A
			605	4	31047	A	A	A	A	A	A	A	A	A	A	A	A	A	P	A	P	P	P	A	A	A	A	A	A	A	A	A	A	P	A	A	A	A	A	P	P	A	A	P	A	A	A	A	A
			606	4	31048	A	A	A	A	A	A	A	A	A	A	A	A	A	P	A	P	P	P	A	A	A	A	A	A	A	A	A	A	P	A	A	A	A	A	P	P	A	A	P	A	A	A	A	A
			607	4	31049	A	A	A	A	A	A	A	A	A	A	A	A	A	P	A	P	P	P	A	A	A	A	A	A	A	A	A	A	P	A	A	A	A	A	P	P	A	A	P	A	A	A	A	A
			608	4	31064	A	A	A	A	A	A	A	A	A	A	A	A	A	P	A	P	P	P	A	A	A	A	A	A	A	A	A	A	P	A	A	A	A	A	P	P	A	A	P	A	A	A	A	A
			609	4	31073	A	A	A	A	A	A	A	A	A	A	A	A	A	P	A	P	P	P	A	A	A	A	A	A	A	A	A	A	P	A	A	A	A	A	P	P	A	A	P	A	A	A	A	A
			610	4	31086	A	A	A	A	A	A	A	A	A	A	A	A	A	P	A	P	P	P	A	A	A	A	A	A	A	A	A	A	P	A	A	A	A	A	P	P	A	A	P	A	A	A	A	A
			611	4	31157	A	A	A	A	A	A	A	A	A	A	A	A	A	P	A	P	P	P	A	A	A	A	A	A	A	A	A	A	P	A	A	A	A	A	P	P	A	A	P	A	A	A	A	A
			612	4	31175	A	A	A	A	A	A	A	A	A	A	A	A	A	P	A	P	P	P	A	A	A	A	A	A	A	A	A	A	P	A	A	A	A	A	P	P	A	A	P	A	A	A	A	A
			613	4	31186	A	A	A	A	A	A	A	A	A	A	A	A	A	P	A	P	P	P	A	A	A	A	A	A	A	A	A	A	P	A	A	A	A	A	P	P	A	A	P	A	A	A	A	A
			614	4	31194	A	A	A	A	A	A	A	A	A	A	A	A	A	P	A	P	P	P	A	A	A	A	A	A	A	A	A	A	P	A	A	A	A	A	P	P	A	A	P	A	A	A	A	A
			615	4	31198	A	A	A	A	A	A	A	A	A	A	A	A	A	P	A	P	P	P	A	A	A	A	A	A	A	A	A	A	P	A	A	A	A	A	P	P	A	A	P	A	A	A	A	A
			616	4	31205	A	A	A	A	A	A	A	A	A	A	A	A	A	P	A	P	P	P	A	A	A	A	A	A	A	A	A	A	P	A	A	A	A	A	P	P	A	A	P	A	A	A	A	A
			617	4	31246	A	A	A	A	A	A	A	A	A	A	A	A	A	P	A	P	P	P	A	A	A	A	A	A	A	A	A	A	P	A	A	A	A	A	P	P	A	A	P	A	A	A	A	A
			618	4	31250	A	A	A	A	A	A	A	A	A	A	A	A	A	P	A	P	P	P	A	A	A	A	A	A	A	A	A	A	P	A	A	A	A	A	P	P	A	A	P	A	A	A	A	A
			619	4	31251	A	A	A	A	A	A	A	A	A	A	A	A	A	P	A	P	P	P	A	A	A	A	A	A	A	A	A	A	P	A	A	A	A	A	P	P	A	A	P	A	A	A	A	A
			620	4	31256	A	A	A	A	A	A	A	A	A	A	A	A	A	P	A	P	P	P	A	A	A	A	A	A	A	A	A	A	P	A	A	A	A	A	P	P	A	A	P	A	A	A	A	A
			621	4	31322	A	A	A	A	A	A	A	A	A	A	A	A	A	P	A	P	P	P	A	A	A	A	A	A	A	A	A	A	P	A	A	A	A	A	P	P	A	A	P	A	A	A	A	A
			622	4	31326	A	A	A	A	A	A	A	A	A	A	A	A	A	P	A	P	P	P	A	A	A	A	A	A	A	A	A	A	P	A	A	A	A	A	P	P	A	A	P	A	A	A	A	A
			623	4	31327	A	A	A	A	A	A	A	A	A	A	A	A	A	P	A	P	P	P	A	A	A	A	A	A	A	A	A	A	P	A	A	A	A	A	P	P	A	A	P	A	A	A	A	A
			624	4	31330	A	A	A	A	A	A	A	A	A	A	A	A	A	P	A	P	P	P	A	A	A	A	A	A	A	A	A	A	P	A	A	A	A	A	P	P	A	A	P	A	A	A	A	A
			625	4	31761	A	A	A	A	A	A	A	A	A	A	A	A	A	P	A	P	P	P	A	A	A	A	A	A	A	A	A	A	P	A	A	A	A	A	P	P	A	A	P	A	A	A	A	A
			626	4	31769	A	A	A	A	A	A	A	A	A	A	A	A	A	P	A	P	P	P	A	A	A	A	A	A	A	A	A	A	P	A	A	A	A	A	P	P	A	A	P	A	A	A	A	A
			627	4	31775	A	A	A	A	A	A	A	A	A	A	A	A	A	P	A	P	P	P	A	A	A	A	A	A	A	A	A	A	P	A	A	A	A	A	P	P	A	A	P	A	A	A	A	A
			628	4	31781	A	A	A	A	A	A	A	A	A	A	A	A	A	P	A	P	P	P	A	A	A	A	A	A	A	A	A	A	P	A	A	A	A	A	P	P	A	A	P	A	A	A	A	A
			629	4	29681	A	A	P	A	A	A	A	A	A	A	A	A	A	P	A	P	P	A	A	A	A	A	A	A	A	A	A	A	P	A	A	A	A	A	P	P	A	A	P	A	A	A	A	A
			630	4	29765	A	A	P	A	A	A	A	A	A	A	A	A	A	P	A	P	P	A	A	A	A	A	A	A	A	A	A	A	P	A	A	A	A	A	P	P	A	A	P	A	A	A	A	A
			631	4	30169	A	A	P	A	A	A	A	A	A	A	A	A	A	P	A	P	P	A	A	A	A	A	A	A	A	A	A	A	P	A	A	A	A	A	P	P	A	A	P	A	A	A	A	A
			632	4	30183	A	A	P	A	A	A	A	A	A	A	A	A	A	P	A	P	P	A	A	A	A	A	A	A	A	A	A	A	P	A	A	A	A	A	P	P	A	A	P	A	A	A	A	A
			633	4	30198	A	A	P	A	A	A	A	A	A	A	A	A	A	P	A	P	P	A	A	A	A	A	A	A	A	A	A	A	P	A	A	A	A	A	P	P	A	A	P	A	A	A	A	A
			634	4	30214	A	A	P	A	A	A	A	A	A	A	A	A	A	P	A	P	P	A	A	A	A	A	A	A	A	A	A	A	P	A	A	A	A	A	P	P	A	A	P	A	A	A	A	A
			635	4	30573	A	A	P	A	A	A	A	A	A	A	A	A	A	P	A	P	P	A	A	A	A	A	A	A	A	A	A	A	P	A	A	A	A	A	P	P	A	A	P	A	A	A	A	A
			636	4	30584	A	A	P	A	A	A	A	A	A	A	A	A	A	P	A	P	P	A	A	A	A	A	A	A	A	A	A	A	P	A	A	A	A	A	P	P	A	A	P	A	A	A	A	A
			637	4	30607	A	A	P	A	A	A	A	A	A	A	A	A	A	P	A	P	P	A	A	A	A	A	A	A	A	A	A	A	P	A	A	A	A	A	P	P	A	A	P	A	A	A	A	A
			638	4	30642	A	A	P	A	A	A	A	A	A	A	A	A	A	P	A	P	P	A	A	A	A	A	A	A	A	A	A	A	P	A	A	A	A	A	P	P	A	A	P	A	A	A	A	A
			639	4	30650	A	A	P	A	A	A	A	A	A	A	A	A	A	P	A	P	P	A	A	A	A	A	A	A	A	A	A	A	P	A	A	A	A	A	P	P	A	A	P	A	A	A	A	A
			640	4	30733	A	A	P	A	A	A	A	A	A	A	A	A	A	P	A	P	P	A	A	A	A	A	A	A	A	A	A	A	P	A	A	A	A	A	P	P	A	A	P	A	A	A	A	A
			641	4	30734	A	A	P	A	A	A	A	A	A	A	A	A	A	P	A	P	P	A	A	A	A	A	A	A	A	A	A	A	P	A	A	A	A	A	P	P	A	A	P	A	A	A	A	A
			642	4	30827	A	A	P	A	A	A	A	A	A	A	A	A	A	P	A	P	P	A	A	A	A	A	A	A	A	A	A	A	P	A	A	A	A	A	P	P	A	A	P	A	A	A	A	A
			643	4	30831	A	A	P	A	A	A	A	A	A	A	A	A	A	P	A	P	P	A	A	A	A	A	A	A	A	A	A	A	P	A	A	A	A	A	P	P	A	A	P	A	A	A	A	A
			644	4	30834	A	A	P	A	A	A	A	A	A	A	A	A	A	P	A	P	P	A	A	A	A	A	A	A	A	A	A	A	P	A	A	A	A	A	P	P	A	A	P	A	A	A	A	A
			645	4	30836	A	A	P	A	A	A	A	A	A	A	A	A	A	P	A	P	P	A	A	A	A	A	A	A	A	A	A	A	P	A	A	A	A	A	P	P	A	A	P	A	A	A	A	A
			646	4	30837	A	A	P	A	A	A	A	A	A	A	A	A	A	P	A	P	P	A	A	A	A	A	A	A	A	A	A	A	P	A	A	A	A	A	P	P	A	A	P	A	A	A	A	A
			647	4	30850	A	A	P	A	A	A	A	A	A	A	A	A	A	P	A	P	P	A	A	A	A	A	A	A	A	A	A	A	P	A	A	A	A	A	P	P	A	A	P	A	A	A	A	A
			648	4	30862	A	A	P	A	A	A	A	A	A	A	A	A	A	P	A	P	P	A	A	A	A	A	A	A	A	A	A	A	P	A	A	A	A	A	P	P	A	A	P	A	A	A	A	A
			649	4	30901	A	A	P	A	A	A	A	A	A	A	A	A	A	P	A	P	P	A	A	A	A	A	A	A	A	A	A	A	P	A	A	A	A	A	P	P	A	A	P	A	A	A	A	A
			650	4	30909	A	A	P	A	A	A	A	A	A	A	A	A	A	P	A	P	P	A	A	A	A	A	A	A	A	A	A	A	P	A	A	A	A	A	P	P	A	A	P	A	A	A	A	A
			651	4	30919	A	A	P	A	A	A	A	A	A	A	A	A	A	P	A	P	P	A	A	A	A	A	A	A	A	A	A	A	P	A	A	A	A	A	P	P	A	A	P	A	A	A	A	A
			652	4	30929	A	A	P	A	A	A	A	A	A	A	A	A	A	P	A	P	P	A	A	A	A	A	A	A	A	A	A	A	P	A	A	A	A	A	P	P	A	A	P	A	A	A	A	A
			653	4	30931	A	A	P	A	A	A	A	A	A	A	A	A	A	P	A	P	P	A	A	A	A	A	A	A	A	A	A	A	P	A	A	A	A	A	P	P	A	A	P	A	A	A	A	A
			654	4	30933	A	A	P	A	A	A	A	A	A	A	A	A	A	P	A	P	P	A	A	A	A	A	A	A	A	A	A	A	P	A	A	A	A	A	P	P	A	A	P	A	A	A	A	A
			655	4	30934	A	A	P	A	A	A	A	A	A	A	A	A	A	P	A	P	P	A	A	A	A	A	A	A	A	A	A	A	P	A	A	A	A	A	P	P	A	A	P	A	A	A	A	A
			656	4	30945	A	A	P	A	A	A	A	A	A	A	A	A	A	P	A	P	P	A	A	A	A	A	A	A	A	A	A	A	P	A	A	A	A	A	P	P	A	A	P	A	A	A	A	A
			657	4	30948	A	A	P	A	A	A	A	A	A	A	A	A	A	P	A	P	P	A	A	A	A	A	A	A	A	A	A	A	P	A	A	A	A	A	P	P	A	A	P	A	A	A	A	A
			658	4	30950	A	A	P	A	A	A	A	A	A	A	A	A	A	P	A	P	P	A	A	A	A	A	A	A	A	A	A	A	P	A	A	A	A	A	P	P	A	A	P	A	A	A	A	A
			659	4	30975	A	A	P	A	A	A	A	A	A	A	A	A	A	P	A	P	P	A	A	A	A	A	A	A	A	A	A	A	P	A	A	A	A	A	P	P	A	A	P	A	A	A	A	A
			660	4	30989	A	A	P	A	A	A	A	A	A	A	A	A	A	P	A	P	P	A	A	A	A	A	A	A	A	A	A	A	P	A	A	A	A	A	P	P	A	A	P	A	A	A	A	A
			661	4	31010	A	A	P	A	A	A	A	A	A	A	A	A	A	P	A	P	P	A	A	A	A	A	A	A	A	A	A	A	P	A	A	A	A	A	P	P	A	A	P	A	A	A	A	A
			662	4	31030	A	A	P	A	A	A	A	A	A	A	A	A	A	P	A	P	P	A	A	A	A	A	A	A	A	A	A	A	P	A	A	A	A	A	P	P	A	A	P	A	A	A	A	A
			663	4	31165	A	A	P	A	A	A	A	A	A	A	A	A	A	P	A	P	P	A	A	A	A	A	A	A	A	A	A	A	P	A	A	A	A	A	P	P	A	A	P	A	A	A	A	A
			664	4	31167	A	A	P	A	A	A	A	A	A	A	A	A	A	P	A	P	P	A	A	A	A	A	A	A	A	A	A	A	P	A	A	A	A	A	P	P	A	A	P	A	A	A	A	A
			665	4	31172	A	A	P	A	A	A	A	A	A	A	A	A	A	P	A	P	P	A	A	A	A	A	A	A	A	A	A	A	P	A	A	A	A	A	P	P	A	A	P	A	A	A	A	A
			666	4	31190	A	A	P	A	A	A	A	A	A	A	A	A	A	P	A	P	P	A	A	A	A	A	A	A	A	A	A	A	P	A	A	A	A	A	P	P	A	A	P	A	A	A	A	A
			667	4	31203	A	A	P	A	A	A	A	A	A	A	A	A	A	P	A	P	P	A	A	A	A	A	A	A	A	A	A	A	P	A	A	A	A	A	P	P	A	A	P	A	A	A	A	A
			668	4	31213	A	A	P	A	A	A	A	A	A	A	A	A	A	P	A	P	P	A	A	A	A	A	A	A	A	A	A	A	P	A	A	A	A	A	P	P	A	A	P	A	A	A	A	A
			669	4	31226	A	A	P	A	A	A	A	A	A	A	A	A	A	P	A	P	P	A	A	A	A	A	A	A	A	A	A	A	P	A	A	A	A	A	P	P	A	A	P	A	A	A	A	A
			670	4	31231	A	A	P	A	A	A	A	A	A	A	A	A	A	P	A	P	P	A	A	A	A	A	A	A	A	A	A	A	P	A	A	A	A	A	P	P	A	A	P	A	A	A	A	A
			671	4	31235	A	A	P	A	A	A	A	A	A	A	A	A	A	P	A	P	P	A	A	A	A	A	A	A	A	A	A	A	P	A	A	A	A	A	P	P	A	A	P	A	A	A	A	A
			672	4	31247	A	A	P	A	A	A	A	A	A	A	A	A	A	P	A	P	P	A	A	A	A	A	A	A	A	A	A	A	P	A	A	A	A	A	P	P	A	A	P	A	A	A	A	A
			673	4	31271	A	A	P	A	A	A	A	A	A	A	A	A	A	P	A	P	P	A	A	A	A	A	A	A	A	A	A	A	P	A	A	A	A	A	P	P	A	A	P	A	A	A	A	A
			674	4	31817	A	A	P	A	A	A	A	A	A	A	A	A	A	P	A	P	P	A	A	A	A	A	A	A	A	A	A	A	P	A	A	A	A	A	P	P	A	A	P	A	A	A	A	A
			675	4	31831	A	A	P	A	A	A	A	A	A	A	A	A	A	P	A	P	P	A	A	A	A	A	A	A	A	A	A	A	P	A	A	A	A	A	P	P	A	A	P	A	A	A	A	A
			676	4	29702	A	A	A	A	A	A	A	A	A	A	A	A	A	P	A	P	P	A	A	A	A	A	A	A	A	A	A	A	P	A	A	A	A	A	P	P	A	A	P	A	A	A	A	A
			677	4	29718	A	A	A	A	A	A	A	A	A	A	A	A	A	P	A	P	P	A	A	A	A	A	A	A	A	A	A	A	P	A	A	A	A	A	P	P	A	A	P	A	A	A	A	A
			678	4	29730	A	A	A	A	A	A	A	A	A	A	A	A	A	P	A	P	P	A	A	A	A	A	A	A	A	A	A	A	P	A	A	A	A	A	P	P	A	A	P	A	A	A	A	A
			679	4	29761	A	A	A	A	A	A	A	A	A	A	A	A	A	P	A	P	P	A	A	A	A	A	A	A	A	A	A	A	P	A	A	A	A	A	P	P	A	A	P	A	A	A	A	A
			680	4	30211	A	A	A	A	A	A	A	A	A	A	A	A	A	P	A	P	P	A	A	A	A	A	A	A	A	A	A	A	P	A	A	A	A	A	P	P	A	A	P	A	A	A	A	A
			681	4	30590	A	A	A	A	A	A	A	A	A	A	A	A	A	P	A	P	P	A	A	A	A	A	A	A	A	A	A	A	P	A	A	A	A	A	P	P	A	A	P	A	A	A	A	A
			682	4	30677	A	A	A	A	A	A	A	A	A	A	A	A	A	P	A	P	P	A	A	A	A	A	A	A	A	A	A	A	P	A	A	A	A	A	P	P	A	A	P	A	A	A	A	A
			683	4	30680	A	A	A	A	A	A	A	A	A	A	A	A	A	P	A	P	P	A	A	A	A	A	A	A	A	A	A	A	P	A	A	A	A	A	P	P	A	A	P	A	A	A	A	A
			684	4	30692	A	A	A	A	A	A	A	A	A	A	A	A	A	P	A	P	P	A	A	A	A	A	A	A	A	A	A	A	P	A	A	A	A	A	P	P	A	A	P	A	A	A	A	A
			685	4	30710	A	A	A	A	A	A	A	A	A	A	A	A	A	P	A	P	P	A	A	A	A	A	A	A	A	A	A	A	P	A	A	A	A	A	P	P	A	A	P	A	A	A	A	A
			686	4	30718	A	A	A	A	A	A	A	A	A	A	A	A	A	P	A	P	P	A	A	A	A	A	A	A	A	A	A	A	P	A	A	A	A	A	P	P	A	A	P	A	A	A	A	A
			687	4	30843	A	A	A	A	A	A	A	A	A	A	A	A	A	P	A	P	P	A	A	A	A	A	A	A	A	A	A	A	P	A	A	A	A	A	P	P	A	A	P	A	A	A	A	A
			688	4	30942	A	A	A	A	A	A	A	A	A	A	A	A	A	P	A	P	P	A	A	A	A	A	A	A	A	A	A	A	P	A	A	A	A	A	P	P	A	A	P	A	A	A	A	A
			689	4	30956	A	A	A	A	A	A	A	A	A	A	A	A	A	P	A	P	P	A	A	A	A	A	A	A	A	A	A	A	P	A	A	A	A	A	P	P	A	A	P	A	A	A	A	A
			690	4	30979	A	A	A	A	A	A	A	A	A	A	A	A	A	P	A	P	P	A	A	A	A	A	A	A	A	A	A	A	P	A	A	A	A	A	P	P	A	A	P	A	A	A	A	A
			691	4	31076	A	A	A	A	A	A	A	A	A	A	A	A	A	P	A	P	P	A	A	A	A	A	A	A	A	A	A	A	P	A	A	A	A	A	P	P	A	A	P	A	A	A	A	A
			692	4	31163	A	A	A	A	A	A	A	A	A	A	A	A	A	P	A	P	P	A	A	A	A	A	A	A	A	A	A	A	P	A	A	A	A	A	P	P	A	A	P	A	A	A	A	A
			693	4	31208	A	A	A	A	A	A	A	A	A	A	A	A	A	P	A	P	P	A	A	A	A	A	A	A	A	A	A	A	P	A	A	A	A	A	P	P	A	A	P	A	A	A	A	A
			694	4	31258	A	A	A	A	A	A	A	A	A	A	A	A	A	P	A	P	P	A	A	A	A	A	A	A	A	A	A	A	P	A	A	A	A	A	P	P	A	A	P	A	A	A	A	A
			695	4	31308	A	A	A	A	A	A	A	A	A	A	A	A	A	P	A	P	P	A	A	A	A	A	A	A	A	A	A	A	P	A	A	A	A	A	P	P	A	A	P	A	A	A	A	A
			696	4	31321	A	A	A	A	A	A	A	A	A	A	A	A	A	P	A	P	P	A	A	A	A	A	A	A	A	A	A	A	P	A	A	A	A	A	P	P	A	A	P	A	A	A	A	A
			697	4	29716	A	A	A	A	A	A	A	A	A	A	A	A	A	P	A	P	P	P	P	A	A	A	A	P	A	A	A	A	P	A	A	A	A	P	P	P	A	A	P	A	A	A	A	A
			698	4	30001	A	A	A	A	A	A	A	A	A	A	A	A	A	P	A	P	P	P	P	A	A	A	A	P	A	A	A	A	P	A	A	A	A	P	P	P	A	A	P	A	A	A	A	A
			699	4	30682	A	A	A	A	A	A	A	A	A	A	A	A	A	P	A	P	P	P	P	A	A	A	A	P	A	A	A	A	P	A	A	A	A	P	P	P	A	A	P	A	A	A	A	A
			700	4	30704	A	A	A	A	A	A	A	A	A	A	A	A	A	P	A	P	P	P	P	A	A	A	A	P	A	A	A	A	P	A	A	A	A	P	P	P	A	A	P	A	A	A	A	A
			701	4	31012	A	A	A	A	A	A	A	A	A	A	A	A	A	P	A	P	P	P	P	A	A	A	A	P	A	A	A	A	P	A	A	A	A	P	P	P	A	A	P	A	A	A	A	A
			702	4	31034	A	A	A	A	A	A	A	A	A	A	A	A	A	P	A	P	P	P	P	A	A	A	A	P	A	A	A	A	P	A	A	A	A	P	P	P	A	A	P	A	A	A	A	A
			703	4	31036	A	A	A	A	A	A	A	A	A	A	A	A	A	P	A	P	P	P	P	A	A	A	A	P	A	A	A	A	P	A	A	A	A	P	P	P	A	A	P	A	A	A	A	A
			704	4	30525	A	A	P	A	A	P	A	A	A	A	A	A	A	A	A	A	A	P	P	A	A	A	A	P	A	A	A	A	P	A	A	A	A	P	P	P	A	A	P	A	A	A	A	A
			705	4	31130	A	A	P	A	A	P	A	A	A	A	A	A	A	A	A	A	A	P	P	A	A	A	A	P	A	A	A	A	P	A	A	A	A	P	P	P	A	A	P	A	A	A	A	A
			706	4	31802	A	A	P	A	A	P	A	A	A	A	A	A	A	A	A	A	A	P	P	A	A	A	A	P	A	A	A	A	P	A	A	A	A	P	P	P	A	A	P	A	A	A	A	A
			707	4	31814	A	A	P	A	A	P	A	A	A	A	A	A	A	A	A	A	A	P	P	A	A	A	A	P	A	A	A	A	P	A	A	A	A	P	P	P	A	A	P	A	A	A	A	A
			708	4	30600	A	A	P	A	A	A	A	A	A	A	A	A	A	P	A	P	P	P	P	A	A	A	A	P	A	A	A	A	P	A	A	A	A	P	P	P	A	A	P	A	A	A	A	A
			709	4	30874	A	A	P	A	A	A	A	A	A	A	A	A	A	P	A	P	P	P	P	A	A	A	A	P	A	A	A	A	P	A	A	A	A	P	P	P	A	A	P	A	A	A	A	A
			710	4	30906	A	A	P	A	A	A	A	A	A	A	A	A	A	P	A	P	P	P	P	A	A	A	A	P	A	A	A	A	P	A	A	A	A	P	P	P	A	A	P	A	A	A	A	A
			711	4	30897	A	A	A	A	A	A	A	A	A	A	A	A	A	P	A	P	P	A	A	A	A	A	A	A	A	A	A	A	P	A	A	A	A	A	P	P	A	A	A	A	A	A	A	A
			712	4	29677	A	A	A	A	A	A	A	A	A	A	A	A	A	P	A	P	P	A	A	A	A	A	A	A	A	A	A	A	P	A	A	A	A	A	P	P	A	A	P	A	A	A	A	A
			713	4	30970	A	A	A	A	A	A	A	A	A	A	A	A	A	P	A	P	P	A	P	A	A	A	A	P	A	A	A	A	P	A	A	A	A	A	P	P	A	A	P	A	A	A	A	A
			714	4	29768	A	A	A	A	A	A	A	A	A	A	A	A	A	P	A	P	P	P	A	A	A	A	A	A	A	A	A	A	P	A	A	A	A	A	A	P	A	A	A	A	A	A	A	A
			715	4	30706	A	A	A	A	A	P	A	A	A	A	A	A	A	P	A	P	P	A	A	A	A	A	A	A	A	A	A	A	P	A	A	A	P	A	P	P	A	A	P	A	A	A	A	A
			716	4	30629	A	A	P	A	A	A	A	A	A	A	A	A	A	P	A	P	P	A	P	A	A	A	A	P	A	A	A	A	P	A	A	A	A	P	P	P	A	A	P	A	A	A	A	A
			717	4	31078	A	A	P	A	A	A	A	A	A	A	A	A	A	P	A	P	P	P	A	A	A	A	A	A	A	A	A	A	P	A	A	A	A	A	P	P	A	A	A	A	A	A	A	A
			718	4	31305	A	A	P	A	A	A	A	A	A	A	A	A	A	P	A	P	P	P	A	A	A	A	A	A	A	A	A	A	P	A	A	A	A	A	P	P	A	A	P	A	A	A	A	A
			719	4	30217	A	A	P	A	A	P	A	A	A	A	A	A	A	P	A	P	P	A	A	A	A	A	A	A	A	A	A	A	P	A	A	A	A	A	P	P	A	A	P	A	A	A	A	A
			720	4	31300	A	A	P	A	A	P	A	A	A	A	A	A	A	P	A	P	P	P	A	A	A	A	A	A	A	A	A	A	P	A	A	A	A	A	P	P	A	A	P	A	A	A	A	A
			721	6	29897	A	A	A	A	P	A	A	P	A	A	A	A	A	P	P	P	P	P	P	A	P	A	A	P	A	A	A	A	P	A	A	P	A	A	P	P	A	P	P	A	A	P	A	A
			722	6	29899	A	A	A	A	P	A	A	P	A	A	A	A	A	P	P	P	P	P	P	A	P	A	A	P	A	A	A	A	P	A	A	P	A	A	P	P	A	P	P	A	A	P	A	A
			723	6	29901	A	A	A	A	P	A	A	P	A	A	A	A	A	P	P	P	P	P	P	A	P	A	A	P	A	A	A	A	P	A	A	P	A	A	P	P	A	P	P	A	A	P	A	A
			724	6	29902	A	A	A	A	P	A	A	P	A	A	A	A	A	P	P	P	P	P	P	A	P	A	A	P	A	A	A	A	P	A	A	P	A	A	P	P	A	P	P	A	A	P	A	A
			725	6	29904	A	A	A	A	P	A	A	P	A	A	A	A	A	P	P	P	P	P	P	A	P	A	A	P	A	A	A	A	P	A	A	P	A	A	P	P	A	P	P	A	A	P	A	A
			726	6	29905	A	A	A	A	P	A	A	P	A	A	A	A	A	P	P	P	P	P	P	A	P	A	A	P	A	A	A	A	P	A	A	P	A	A	P	P	A	P	P	A	A	P	A	A
			727	6	29906	A	A	A	A	P	A	A	P	A	A	A	A	A	P	P	P	P	P	P	A	P	A	A	P	A	A	A	A	P	A	A	P	A	A	P	P	A	P	P	A	A	P	A	A
			728	6	29907	A	A	A	A	P	A	A	P	A	A	A	A	A	P	P	P	P	P	P	A	P	A	A	P	A	A	A	A	P	A	A	P	A	A	P	P	A	P	P	A	A	P	A	A
			729	6	29908	A	A	A	A	P	A	A	P	A	A	A	A	A	P	P	P	P	P	P	A	P	A	A	P	A	A	A	A	P	A	A	P	A	A	P	P	A	P	P	A	A	P	A	A
			730	6	29909	A	A	A	A	P	A	A	P	A	A	A	A	A	P	P	P	P	P	P	A	P	A	A	P	A	A	A	A	P	A	A	P	A	A	P	P	A	P	P	A	A	P	A	A
			731	6	29910	A	A	A	A	P	A	A	P	A	A	A	A	A	P	P	P	P	P	P	A	P	A	A	P	A	A	A	A	P	A	A	P	A	A	P	P	A	P	P	A	A	P	A	A
			732	6	29911	A	A	A	A	P	A	A	P	A	A	A	A	A	P	P	P	P	P	P	A	P	A	A	P	A	A	A	A	P	A	A	P	A	A	P	P	A	P	P	A	A	P	A	A
			733	6	29912	A	A	A	A	P	A	A	P	A	A	A	A	A	P	P	P	P	P	P	A	P	A	A	P	A	A	A	A	P	A	A	P	A	A	P	P	A	P	P	A	A	P	A	A
			734	6	29913	A	A	A	A	P	A	A	P	A	A	A	A	A	P	P	P	P	P	P	A	P	A	A	P	A	A	A	A	P	A	A	P	A	A	P	P	A	P	P	A	A	P	A	A
			735	6	29914	A	A	A	A	P	A	A	P	A	A	A	A	A	P	P	P	P	P	P	A	P	A	A	P	A	A	A	A	P	A	A	P	A	A	P	P	A	P	P	A	A	P	A	A
			736	6	29915	A	A	A	A	P	A	A	P	A	A	A	A	A	P	P	P	P	P	P	A	P	A	A	P	A	A	A	A	P	A	A	P	A	A	P	P	A	P	P	A	A	P	A	A
			737	6	29916	A	A	A	A	P	A	A	P	A	A	A	A	A	P	P	P	P	P	P	A	P	A	A	P	A	A	A	A	P	A	A	P	A	A	P	P	A	P	P	A	A	P	A	A
			738	6	29917	A	A	A	A	P	A	A	P	A	A	A	A	A	P	P	P	P	P	P	A	P	A	A	P	A	A	A	A	P	A	A	P	A	A	P	P	A	P	P	A	A	P	A	A
			739	6	29918	A	A	A	A	P	A	A	P	A	A	A	A	A	P	P	P	P	P	P	A	P	A	A	P	A	A	A	A	P	A	A	P	A	A	P	P	A	P	P	A	A	P	A	A
			740	6	29921	A	A	A	A	P	A	A	P	A	A	A	A	A	P	P	P	P	P	P	A	P	A	A	P	A	A	A	A	P	A	A	P	A	A	P	P	A	P	P	A	A	P	A	A
			741	6	29922	A	A	A	A	P	A	A	P	A	A	A	A	A	P	P	P	P	P	P	A	P	A	A	P	A	A	A	A	P	A	A	P	A	A	P	P	A	P	P	A	A	P	A	A
			742	6	29923	A	A	A	A	P	A	A	P	A	A	A	A	A	P	P	P	P	P	P	A	P	A	A	P	A	A	A	A	P	A	A	P	A	A	P	P	A	P	P	A	A	P	A	A
			743	6	29924	A	A	A	A	P	A	A	P	A	A	A	A	A	P	P	P	P	P	P	A	P	A	A	P	A	A	A	A	P	A	A	P	A	A	P	P	A	P	P	A	A	P	A	A
			744	6	29926	A	A	A	A	P	A	A	P	A	A	A	A	A	P	P	P	P	P	P	A	P	A	A	P	A	A	A	A	P	A	A	P	A	A	P	P	A	P	P	A	A	P	A	A
			745	6	29927	A	A	A	A	P	A	A	P	A	A	A	A	A	P	P	P	P	P	P	A	P	A	A	P	A	A	A	A	P	A	A	P	A	A	P	P	A	P	P	A	A	P	A	A
			746	6	29928	A	A	A	A	P	A	A	P	A	A	A	A	A	P	P	P	P	P	P	A	P	A	A	P	A	A	A	A	P	A	A	P	A	A	P	P	A	P	P	A	A	P	A	A
			747	6	29929	A	A	A	A	P	A	A	P	A	A	A	A	A	P	P	P	P	P	P	A	P	A	A	P	A	A	A	A	P	A	A	P	A	A	P	P	A	P	P	A	A	P	A	A
			748	6	29931	A	A	A	A	P	A	A	P	A	A	A	A	A	P	P	P	P	P	P	A	P	A	A	P	A	A	A	A	P	A	A	P	A	A	P	P	A	P	P	A	A	P	A	A
			749	6	29932	A	A	A	A	P	A	A	P	A	A	A	A	A	P	P	P	P	P	P	A	P	A	A	P	A	A	A	A	P	A	A	P	A	A	P	P	A	P	P	A	A	P	A	A
			750	6	29933	A	A	A	A	P	A	A	P	A	A	A	A	A	P	P	P	P	P	P	A	P	A	A	P	A	A	A	A	P	A	A	P	A	A	P	P	A	P	P	A	A	P	A	A
			751	6	29935	A	A	A	A	P	A	A	P	A	A	A	A	A	P	P	P	P	P	P	A	P	A	A	P	A	A	A	A	P	A	A	P	A	A	P	P	A	P	P	A	A	P	A	A
			752	6	29936	A	A	A	A	P	A	A	P	A	A	A	A	A	P	P	P	P	P	P	A	P	A	A	P	A	A	A	A	P	A	A	P	A	A	P	P	A	P	P	A	A	P	A	A
			753	6	29937	A	A	A	A	P	A	A	P	A	A	A	A	A	P	P	P	P	P	P	A	P	A	A	P	A	A	A	A	P	A	A	P	A	A	P	P	A	P	P	A	A	P	A	A
			754	6	29938	A	A	A	A	P	A	A	P	A	A	A	A	A	P	P	P	P	P	P	A	P	A	A	P	A	A	A	A	P	A	A	P	A	A	P	P	A	P	P	A	A	P	A	A
			755	6	29939	A	A	A	A	P	A	A	P	A	A	A	A	A	P	P	P	P	P	P	A	P	A	A	P	A	A	A	A	P	A	A	P	A	A	P	P	A	P	P	A	A	P	A	A
			756	6	29940	A	A	A	A	P	A	A	P	A	A	A	A	A	P	P	P	P	P	P	A	P	A	A	P	A	A	A	A	P	A	A	P	A	A	P	P	A	P	P	A	A	P	A	A
			757	6	29941	A	A	A	A	P	A	A	P	A	A	A	A	A	P	P	P	P	P	P	A	P	A	A	P	A	A	A	A	P	A	A	P	A	A	P	P	A	P	P	A	A	P	A	A
			758	6	29942	A	A	A	A	P	A	A	P	A	A	A	A	A	P	P	P	P	P	P	A	P	A	A	P	A	A	A	A	P	A	A	P	A	A	P	P	A	P	P	A	A	P	A	A
			759	6	29943	A	A	A	A	P	A	A	P	A	A	A	A	A	P	P	P	P	P	P	A	P	A	A	P	A	A	A	A	P	A	A	P	A	A	P	P	A	P	P	A	A	P	A	A
			760	6	29944	A	A	A	A	P	A	A	P	A	A	A	A	A	P	P	P	P	P	P	A	P	A	A	P	A	A	A	A	P	A	A	P	A	A	P	P	A	P	P	A	A	P	A	A
			761	6	29945	A	A	A	A	P	A	A	P	A	A	A	A	A	P	P	P	P	P	P	A	P	A	A	P	A	A	A	A	P	A	A	P	A	A	P	P	A	P	P	A	A	P	A	A
			762	6	29946	A	A	A	A	P	A	A	P	A	A	A	A	A	P	P	P	P	P	P	A	P	A	A	P	A	A	A	A	P	A	A	P	A	A	P	P	A	P	P	A	A	P	A	A
			763	6	29947	A	A	A	A	P	A	A	P	A	A	A	A	A	P	P	P	P	P	P	A	P	A	A	P	A	A	A	A	P	A	A	P	A	A	P	P	A	P	P	A	A	P	A	A
			764	6	29949	A	A	A	A	P	A	A	P	A	A	A	A	A	P	P	P	P	P	P	A	P	A	A	P	A	A	A	A	P	A	A	P	A	A	P	P	A	P	P	A	A	P	A	A
			765	6	29950	A	A	A	A	P	A	A	P	A	A	A	A	A	P	P	P	P	P	P	A	P	A	A	P	A	A	A	A	P	A	A	P	A	A	P	P	A	P	P	A	A	P	A	A
			766	6	29951	A	A	A	A	P	A	A	P	A	A	A	A	A	P	P	P	P	P	P	A	P	A	A	P	A	A	A	A	P	A	A	P	A	A	P	P	A	P	P	A	A	P	A	A
			767	6	29952	A	A	A	A	P	A	A	P	A	A	A	A	A	P	P	P	P	P	P	A	P	A	A	P	A	A	A	A	P	A	A	P	A	A	P	P	A	P	P	A	A	P	A	A
			768	6	29953	A	A	A	A	P	A	A	P	A	A	A	A	A	P	P	P	P	P	P	A	P	A	A	P	A	A	A	A	P	A	A	P	A	A	P	P	A	P	P	A	A	P	A	A
			769	6	29954	A	A	A	A	P	A	A	P	A	A	A	A	A	P	P	P	P	P	P	A	P	A	A	P	A	A	A	A	P	A	A	P	A	A	P	P	A	P	P	A	A	P	A	A
			770	6	29955	A	A	A	A	P	A	A	P	A	A	A	A	A	P	P	P	P	P	P	A	P	A	A	P	A	A	A	A	P	A	A	P	A	A	P	P	A	P	P	A	A	P	A	A
			771	6	29957	A	A	A	A	P	A	A	P	A	A	A	A	A	P	P	P	P	P	P	A	P	A	A	P	A	A	A	A	P	A	A	P	A	A	P	P	A	P	P	A	A	P	A	A
			772	6	29958	A	A	A	A	P	A	A	P	A	A	A	A	A	P	P	P	P	P	P	A	P	A	A	P	A	A	A	A	P	A	A	P	A	A	P	P	A	P	P	A	A	P	A	A
			773	6	29959	A	A	A	A	P	A	A	P	A	A	A	A	A	P	P	P	P	P	P	A	P	A	A	P	A	A	A	A	P	A	A	P	A	A	P	P	A	P	P	A	A	P	A	A
			774	6	29960	A	A	A	A	P	A	A	P	A	A	A	A	A	P	P	P	P	P	P	A	P	A	A	P	A	A	A	A	P	A	A	P	A	A	P	P	A	P	P	A	A	P	A	A
			775	6	29961	A	A	A	A	P	A	A	P	A	A	A	A	A	P	P	P	P	P	P	A	P	A	A	P	A	A	A	A	P	A	A	P	A	A	P	P	A	P	P	A	A	P	A	A
			776	6	29962	A	A	A	A	P	A	A	P	A	A	A	A	A	P	P	P	P	P	P	A	P	A	A	P	A	A	A	A	P	A	A	P	A	A	P	P	A	P	P	A	A	P	A	A
			777	6	29963	A	A	A	A	P	A	A	P	A	A	A	A	A	P	P	P	P	P	P	A	P	A	A	P	A	A	A	A	P	A	A	P	A	A	P	P	A	P	P	A	A	P	A	A
			778	6	29966	A	A	A	A	P	A	A	P	A	A	A	A	A	P	P	P	P	P	P	A	P	A	A	P	A	A	A	A	P	A	A	P	A	A	P	P	A	P	P	A	A	P	A	A
			779	6	29967	A	A	A	A	P	A	A	P	A	A	A	A	A	P	P	P	P	P	P	A	P	A	A	P	A	A	A	A	P	A	A	P	A	A	P	P	A	P	P	A	A	P	A	A
			780	6	29968	A	A	A	A	P	A	A	P	A	A	A	A	A	P	P	P	P	P	P	A	P	A	A	P	A	A	A	A	P	A	A	P	A	A	P	P	A	P	P	A	A	P	A	A
			781	6	29969	A	A	A	A	P	A	A	P	A	A	A	A	A	P	P	P	P	P	P	A	P	A	A	P	A	A	A	A	P	A	A	P	A	A	P	P	A	P	P	A	A	P	A	A
			782	6	29970	A	A	A	A	P	A	A	P	A	A	A	A	A	P	P	P	P	P	P	A	P	A	A	P	A	A	A	A	P	A	A	P	A	A	P	P	A	P	P	A	A	P	A	A
			783	6	29973	A	A	A	A	P	A	A	P	A	A	A	A	A	P	P	P	P	P	P	A	P	A	A	P	A	A	A	A	P	A	A	P	A	A	P	P	A	P	P	A	A	P	A	A
			784	6	29975	A	A	A	A	P	A	A	P	A	A	A	A	A	P	P	P	P	P	P	A	P	A	A	P	A	A	A	A	P	A	A	P	A	A	P	P	A	P	P	A	A	P	A	A
			785	6	29976	A	A	A	A	P	A	A	P	A	A	A	A	A	P	P	P	P	P	P	A	P	A	A	P	A	A	A	A	P	A	A	P	A	A	P	P	A	P	P	A	A	P	A	A
			786	6	29980	A	A	A	A	P	A	A	P	A	A	A	A	A	P	P	P	P	P	P	A	P	A	A	P	A	A	A	A	P	A	A	P	A	A	P	P	A	P	P	A	A	P	A	A
			787	6	30248	A	A	A	A	P	A	A	P	A	A	A	A	A	P	P	P	P	P	P	A	P	A	A	P	A	A	A	A	P	A	A	P	A	A	P	P	A	P	P	A	A	P	A	A
			788	6	30249	A	A	A	A	P	A	A	P	A	A	A	A	A	P	P	P	P	P	P	A	P	A	A	P	A	A	A	A	P	A	A	P	A	A	P	P	A	P	P	A	A	P	A	A
			789	6	30252	A	A	A	A	P	A	A	P	A	A	A	A	A	P	P	P	P	P	P	A	P	A	A	P	A	A	A	A	P	A	A	P	A	A	P	P	A	P	P	A	A	P	A	A
			790	6	30254	A	A	A	A	P	A	A	P	A	A	A	A	A	P	P	P	P	P	P	A	P	A	A	P	A	A	A	A	P	A	A	P	A	A	P	P	A	P	P	A	A	P	A	A
			791	6	30255	A	A	A	A	P	A	A	P	A	A	A	A	A	P	P	P	P	P	P	A	P	A	A	P	A	A	A	A	P	A	A	P	A	A	P	P	A	P	P	A	A	P	A	A
			792	6	30256	A	A	A	A	P	A	A	P	A	A	A	A	A	P	P	P	P	P	P	A	P	A	A	P	A	A	A	A	P	A	A	P	A	A	P	P	A	P	P	A	A	P	A	A
			793	6	30258	A	A	A	A	P	A	A	P	A	A	A	A	A	P	P	P	P	P	P	A	P	A	A	P	A	A	A	A	P	A	A	P	A	A	P	P	A	P	P	A	A	P	A	A
			794	6	30259	A	A	A	A	P	A	A	P	A	A	A	A	A	P	P	P	P	P	P	A	P	A	A	P	A	A	A	A	P	A	A	P	A	A	P	P	A	P	P	A	A	P	A	A
			795	6	30260	A	A	A	A	P	A	A	P	A	A	A	A	A	P	P	P	P	P	P	A	P	A	A	P	A	A	A	A	P	A	A	P	A	A	P	P	A	P	P	A	A	P	A	A
			796	6	30261	A	A	A	A	P	A	A	P	A	A	A	A	A	P	P	P	P	P	P	A	P	A	A	P	A	A	A	A	P	A	A	P	A	A	P	P	A	P	P	A	A	P	A	A
			797	6	30262	A	A	A	A	P	A	A	P	A	A	A	A	A	P	P	P	P	P	P	A	P	A	A	P	A	A	A	A	P	A	A	P	A	A	P	P	A	P	P	A	A	P	A	A
			798	6	30263	A	A	A	A	P	A	A	P	A	A	A	A	A	P	P	P	P	P	P	A	P	A	A	P	A	A	A	A	P	A	A	P	A	A	P	P	A	P	P	A	A	P	A	A
			799	6	30264	A	A	A	A	P	A	A	P	A	A	A	A	A	P	P	P	P	P	P	A	P	A	A	P	A	A	A	A	P	A	A	P	A	A	P	P	A	P	P	A	A	P	A	A
			800	6	30265	A	A	A	A	P	A	A	P	A	A	A	A	A	P	P	P	P	P	P	A	P	A	A	P	A	A	A	A	P	A	A	P	A	A	P	P	A	P	P	A	A	P	A	A
			801	6	30266	A	A	A	A	P	A	A	P	A	A	A	A	A	P	P	P	P	P	P	A	P	A	A	P	A	A	A	A	P	A	A	P	A	A	P	P	A	P	P	A	A	P	A	A
			802	6	30267	A	A	A	A	P	A	A	P	A	A	A	A	A	P	P	P	P	P	P	A	P	A	A	P	A	A	A	A	P	A	A	P	A	A	P	P	A	P	P	A	A	P	A	A
			803	6	30268	A	A	A	A	P	A	A	P	A	A	A	A	A	P	P	P	P	P	P	A	P	A	A	P	A	A	A	A	P	A	A	P	A	A	P	P	A	P	P	A	A	P	A	A
			804	6	30269	A	A	A	A	P	A	A	P	A	A	A	A	A	P	P	P	P	P	P	A	P	A	A	P	A	A	A	A	P	A	A	P	A	A	P	P	A	P	P	A	A	P	A	A
			805	6	30270	A	A	A	A	P	A	A	P	A	A	A	A	A	P	P	P	P	P	P	A	P	A	A	P	A	A	A	A	P	A	A	P	A	A	P	P	A	P	P	A	A	P	A	A
			806	6	30271	A	A	A	A	P	A	A	P	A	A	A	A	A	P	P	P	P	P	P	A	P	A	A	P	A	A	A	A	P	A	A	P	A	A	P	P	A	P	P	A	A	P	A	A
			807	6	30272	A	A	A	A	P	A	A	P	A	A	A	A	A	P	P	P	P	P	P	A	P	A	A	P	A	A	A	A	P	A	A	P	A	A	P	P	A	P	P	A	A	P	A	A
			808	6	30273	A	A	A	A	P	A	A	P	A	A	A	A	A	P	P	P	P	P	P	A	P	A	A	P	A	A	A	A	P	A	A	P	A	A	P	P	A	P	P	A	A	P	A	A
			809	6	30275	A	A	A	A	P	A	A	P	A	A	A	A	A	P	P	P	P	P	P	A	P	A	A	P	A	A	A	A	P	A	A	P	A	A	P	P	A	P	P	A	A	P	A	A
			810	6	30276	A	A	A	A	P	A	A	P	A	A	A	A	A	P	P	P	P	P	P	A	P	A	A	P	A	A	A	A	P	A	A	P	A	A	P	P	A	P	P	A	A	P	A	A
			811	6	30277	A	A	A	A	P	A	A	P	A	A	A	A	A	P	P	P	P	P	P	A	P	A	A	P	A	A	A	A	P	A	A	P	A	A	P	P	A	P	P	A	A	P	A	A
			812	6	30278	A	A	A	A	P	A	A	P	A	A	A	A	A	P	P	P	P	P	P	A	P	A	A	P	A	A	A	A	P	A	A	P	A	A	P	P	A	P	P	A	A	P	A	A
			813	6	30279	A	A	A	A	P	A	A	P	A	A	A	A	A	P	P	P	P	P	P	A	P	A	A	P	A	A	A	A	P	A	A	P	A	A	P	P	A	P	P	A	A	P	A	A
			814	6	30280	A	A	A	A	P	A	A	P	A	A	A	A	A	P	P	P	P	P	P	A	P	A	A	P	A	A	A	A	P	A	A	P	A	A	P	P	A	P	P	A	A	P	A	A
			815	6	30281	A	A	A	A	P	A	A	P	A	A	A	A	A	P	P	P	P	P	P	A	P	A	A	P	A	A	A	A	P	A	A	P	A	A	P	P	A	P	P	A	A	P	A	A
			816	6	30282	A	A	A	A	P	A	A	P	A	A	A	A	A	P	P	P	P	P	P	A	P	A	A	P	A	A	A	A	P	A	A	P	A	A	P	P	A	P	P	A	A	P	A	A
			817	6	30283	A	A	A	A	P	A	A	P	A	A	A	A	A	P	P	P	P	P	P	A	P	A	A	P	A	A	A	A	P	A	A	P	A	A	P	P	A	P	P	A	A	P	A	A
			818	6	30284	A	A	A	A	P	A	A	P	A	A	A	A	A	P	P	P	P	P	P	A	P	A	A	P	A	A	A	A	P	A	A	P	A	A	P	P	A	P	P	A	A	P	A	A
			819	6	30285	A	A	A	A	P	A	A	P	A	A	A	A	A	P	P	P	P	P	P	A	P	A	A	P	A	A	A	A	P	A	A	P	A	A	P	P	A	P	P	A	A	P	A	A
			820	6	30286	A	A	A	A	P	A	A	P	A	A	A	A	A	P	P	P	P	P	P	A	P	A	A	P	A	A	A	A	P	A	A	P	A	A	P	P	A	P	P	A	A	P	A	A
			821	6	30287	A	A	A	A	P	A	A	P	A	A	A	A	A	P	P	P	P	P	P	A	P	A	A	P	A	A	A	A	P	A	A	P	A	A	P	P	A	P	P	A	A	P	A	A
			822	6	30288	A	A	A	A	P	A	A	P	A	A	A	A	A	P	P	P	P	P	P	A	P	A	A	P	A	A	A	A	P	A	A	P	A	A	P	P	A	P	P	A	A	P	A	A
			823	6	30289	A	A	A	A	P	A	A	P	A	A	A	A	A	P	P	P	P	P	P	A	P	A	A	P	A	A	A	A	P	A	A	P	A	A	P	P	A	P	P	A	A	P	A	A
			824	6	30290	A	A	A	A	P	A	A	P	A	A	A	A	A	P	P	P	P	P	P	A	P	A	A	P	A	A	A	A	P	A	A	P	A	A	P	P	A	P	P	A	A	P	A	A
			825	6	30291	A	A	A	A	P	A	A	P	A	A	A	A	A	P	P	P	P	P	P	A	P	A	A	P	A	A	A	A	P	A	A	P	A	A	P	P	A	P	P	A	A	P	A	A
			826	6	30292	A	A	A	A	P	A	A	P	A	A	A	A	A	P	P	P	P	P	P	A	P	A	A	P	A	A	A	A	P	A	A	P	A	A	P	P	A	P	P	A	A	P	A	A
			827	6	30293	A	A	A	A	P	A	A	P	A	A	A	A	A	P	P	P	P	P	P	A	P	A	A	P	A	A	A	A	P	A	A	P	A	A	P	P	A	P	P	A	A	P	A	A
			828	6	30294	A	A	A	A	P	A	A	P	A	A	A	A	A	P	P	P	P	P	P	A	P	A	A	P	A	A	A	A	P	A	A	P	A	A	P	P	A	P	P	A	A	P	A	A
			829	6	30295	A	A	A	A	P	A	A	P	A	A	A	A	A	P	P	P	P	P	P	A	P	A	A	P	A	A	A	A	P	A	A	P	A	A	P	P	A	P	P	A	A	P	A	A
			830	6	30296	A	A	A	A	P	A	A	P	A	A	A	A	A	P	P	P	P	P	P	A	P	A	A	P	A	A	A	A	P	A	A	P	A	A	P	P	A	P	P	A	A	P	A	A
			831	6	30297	A	A	A	A	P	A	A	P	A	A	A	A	A	P	P	P	P	P	P	A	P	A	A	P	A	A	A	A	P	A	A	P	A	A	P	P	A	P	P	A	A	P	A	A
			832	6	30298	A	A	A	A	P	A	A	P	A	A	A	A	A	P	P	P	P	P	P	A	P	A	A	P	A	A	A	A	P	A	A	P	A	A	P	P	A	P	P	A	A	P	A	A
			833	6	30299	A	A	A	A	P	A	A	P	A	A	A	A	A	P	P	P	P	P	P	A	P	A	A	P	A	A	A	A	P	A	A	P	A	A	P	P	A	P	P	A	A	P	A	A
			834	6	30300	A	A	A	A	P	A	A	P	A	A	A	A	A	P	P	P	P	P	P	A	P	A	A	P	A	A	A	A	P	A	A	P	A	A	P	P	A	P	P	A	A	P	A	A
			835	6	30301	A	A	A	A	P	A	A	P	A	A	A	A	A	P	P	P	P	P	P	A	P	A	A	P	A	A	A	A	P	A	A	P	A	A	P	P	A	P	P	A	A	P	A	A
			836	6	30302	A	A	A	A	P	A	A	P	A	A	A	A	A	P	P	P	P	P	P	A	P	A	A	P	A	A	A	A	P	A	A	P	A	A	P	P	A	P	P	A	A	P	A	A
			837	6	30304	A	A	A	A	P	A	A	P	A	A	A	A	A	P	P	P	P	P	P	A	P	A	A	P	A	A	A	A	P	A	A	P	A	A	P	P	A	P	P	A	A	P	A	A
			838	6	30305	A	A	A	A	P	A	A	P	A	A	A	A	A	P	P	P	P	P	P	A	P	A	A	P	A	A	A	A	P	A	A	P	A	A	P	P	A	P	P	A	A	P	A	A
			839	6	30306	A	A	A	A	P	A	A	P	A	A	A	A	A	P	P	P	P	P	P	A	P	A	A	P	A	A	A	A	P	A	A	P	A	A	P	P	A	P	P	A	A	P	A	A
			840	6	30307	A	A	A	A	P	A	A	P	A	A	A	A	A	P	P	P	P	P	P	A	P	A	A	P	A	A	A	A	P	A	A	P	A	A	P	P	A	P	P	A	A	P	A	A
			841	6	30308	A	A	A	A	P	A	A	P	A	A	A	A	A	P	P	P	P	P	P	A	P	A	A	P	A	A	A	A	P	A	A	P	A	A	P	P	A	P	P	A	A	P	A	A
			842	6	30309	A	A	A	A	P	A	A	P	A	A	A	A	A	P	P	P	P	P	P	A	P	A	A	P	A	A	A	A	P	A	A	P	A	A	P	P	A	P	P	A	A	P	A	A
			843	6	30310	A	A	A	A	P	A	A	P	A	A	A	A	A	P	P	P	P	P	P	A	P	A	A	P	A	A	A	A	P	A	A	P	A	A	P	P	A	P	P	A	A	P	A	A
			844	6	30311	A	A	A	A	P	A	A	P	A	A	A	A	A	P	P	P	P	P	P	A	P	A	A	P	A	A	A	A	P	A	A	P	A	A	P	P	A	P	P	A	A	P	A	A
			845	6	30314	A	A	A	A	P	A	A	P	A	A	A	A	A	P	P	P	P	P	P	A	P	A	A	P	A	A	A	A	P	A	A	P	A	A	P	P	A	P	P	A	A	P	A	A
			846	6	30315	A	A	A	A	P	A	A	P	A	A	A	A	A	P	P	P	P	P	P	A	P	A	A	P	A	A	A	A	P	A	A	P	A	A	P	P	A	P	P	A	A	P	A	A
			847	6	30316	A	A	A	A	P	A	A	P	A	A	A	A	A	P	P	P	P	P	P	A	P	A	A	P	A	A	A	A	P	A	A	P	A	A	P	P	A	P	P	A	A	P	A	A
			848	6	30317	A	A	A	A	P	A	A	P	A	A	A	A	A	P	P	P	P	P	P	A	P	A	A	P	A	A	A	A	P	A	A	P	A	A	P	P	A	P	P	A	A	P	A	A
			849	6	30318	A	A	A	A	P	A	A	P	A	A	A	A	A	P	P	P	P	P	P	A	P	A	A	P	A	A	A	A	P	A	A	P	A	A	P	P	A	P	P	A	A	P	A	A
			850	6	30320	A	A	A	A	P	A	A	P	A	A	A	A	A	P	P	P	P	P	P	A	P	A	A	P	A	A	A	A	P	A	A	P	A	A	P	P	A	P	P	A	A	P	A	A
			851	6	30321	A	A	A	A	P	A	A	P	A	A	A	A	A	P	P	P	P	P	P	A	P	A	A	P	A	A	A	A	P	A	A	P	A	A	P	P	A	P	P	A	A	P	A	A
			852	6	30322	A	A	A	A	P	A	A	P	A	A	A	A	A	P	P	P	P	P	P	A	P	A	A	P	A	A	A	A	P	A	A	P	A	A	P	P	A	P	P	A	A	P	A	A
			853	6	30323	A	A	A	A	P	A	A	P	A	A	A	A	A	P	P	P	P	P	P	A	P	A	A	P	A	A	A	A	P	A	A	P	A	A	P	P	A	P	P	A	A	P	A	A
			854	6	30324	A	A	A	A	P	A	A	P	A	A	A	A	A	P	P	P	P	P	P	A	P	A	A	P	A	A	A	A	P	A	A	P	A	A	P	P	A	P	P	A	A	P	A	A
			855	6	30325	A	A	A	A	P	A	A	P	A	A	A	A	A	P	P	P	P	P	P	A	P	A	A	P	A	A	A	A	P	A	A	P	A	A	P	P	A	P	P	A	A	P	A	A
			856	6	30326	A	A	A	A	P	A	A	P	A	A	A	A	A	P	P	P	P	P	P	A	P	A	A	P	A	A	A	A	P	A	A	P	A	A	P	P	A	P	P	A	A	P	A	A
			857	6	30327	A	A	A	A	P	A	A	P	A	A	A	A	A	P	P	P	P	P	P	A	P	A	A	P	A	A	A	A	P	A	A	P	A	A	P	P	A	P	P	A	A	P	A	A
			858	6	30328	A	A	A	A	P	A	A	P	A	A	A	A	A	P	P	P	P	P	P	A	P	A	A	P	A	A	A	A	P	A	A	P	A	A	P	P	A	P	P	A	A	P	A	A
			859	6	30329	A	A	A	A	P	A	A	P	A	A	A	A	A	P	P	P	P	P	P	A	P	A	A	P	A	A	A	A	P	A	A	P	A	A	P	P	A	P	P	A	A	P	A	A
			860	6	30330	A	A	A	A	P	A	A	P	A	A	A	A	A	P	P	P	P	P	P	A	P	A	A	P	A	A	A	A	P	A	A	P	A	A	P	P	A	P	P	A	A	P	A	A
			861	6	30331	A	A	A	A	P	A	A	P	A	A	A	A	A	P	P	P	P	P	P	A	P	A	A	P	A	A	A	A	P	A	A	P	A	A	P	P	A	P	P	A	A	P	A	A
			862	6	30332	A	A	A	A	P	A	A	P	A	A	A	A	A	P	P	P	P	P	P	A	P	A	A	P	A	A	A	A	P	A	A	P	A	A	P	P	A	P	P	A	A	P	A	A
			863	6	30333	A	A	A	A	P	A	A	P	A	A	A	A	A	P	P	P	P	P	P	A	P	A	A	P	A	A	A	A	P	A	A	P	A	A	P	P	A	P	P	A	A	P	A	A
			864	6	30334	A	A	A	A	P	A	A	P	A	A	A	A	A	P	P	P	P	P	P	A	P	A	A	P	A	A	A	A	P	A	A	P	A	A	P	P	A	P	P	A	A	P	A	A
			865	6	30335	A	A	A	A	P	A	A	P	A	A	A	A	A	P	P	P	P	P	P	A	P	A	A	P	A	A	A	A	P	A	A	P	A	A	P	P	A	P	P	A	A	P	A	A
			866	6	30336	A	A	A	A	P	A	A	P	A	A	A	A	A	P	P	P	P	P	P	A	P	A	A	P	A	A	A	A	P	A	A	P	A	A	P	P	A	P	P	A	A	P	A	A
			867	6	30337	A	A	A	A	P	A	A	P	A	A	A	A	A	P	P	P	P	P	P	A	P	A	A	P	A	A	A	A	P	A	A	P	A	A	P	P	A	P	P	A	A	P	A	A
			868	6	30338	A	A	A	A	P	A	A	P	A	A	A	A	A	P	P	P	P	P	P	A	P	A	A	P	A	A	A	A	P	A	A	P	A	A	P	P	A	P	P	A	A	P	A	A
			869	6	30339	A	A	A	A	P	A	A	P	A	A	A	A	A	P	P	P	P	P	P	A	P	A	A	P	A	A	A	A	P	A	A	P	A	A	P	P	A	P	P	A	A	P	A	A
			870	6	30340	A	A	A	A	P	A	A	P	A	A	A	A	A	P	P	P	P	P	P	A	P	A	A	P	A	A	A	A	P	A	A	P	A	A	P	P	A	P	P	A	A	P	A	A
			871	6	30341	A	A	A	A	P	A	A	P	A	A	A	A	A	P	P	P	P	P	P	A	P	A	A	P	A	A	A	A	P	A	A	P	A	A	P	P	A	P	P	A	A	P	A	A
			872	6	30343	A	A	A	A	P	A	A	P	A	A	A	A	A	P	P	P	P	P	P	A	P	A	A	P	A	A	A	A	P	A	A	P	A	A	P	P	A	P	P	A	A	P	A	A
			873	6	30345	A	A	A	A	P	A	A	P	A	A	A	A	A	P	P	P	P	P	P	A	P	A	A	P	A	A	A	A	P	A	A	P	A	A	P	P	A	P	P	A	A	P	A	A
			874	6	30346	A	A	A	A	P	A	A	P	A	A	A	A	A	P	P	P	P	P	P	A	P	A	A	P	A	A	A	A	P	A	A	P	A	A	P	P	A	P	P	A	A	P	A	A
			875	6	30348	A	A	A	A	P	A	A	P	A	A	A	A	A	P	P	P	P	P	P	A	P	A	A	P	A	A	A	A	P	A	A	P	A	A	P	P	A	P	P	A	A	P	A	A
			876	6	30349	A	A	A	A	P	A	A	P	A	A	A	A	A	P	P	P	P	P	P	A	P	A	A	P	A	A	A	A	P	A	A	P	A	A	P	P	A	P	P	A	A	P	A	A
			877	6	30350	A	A	A	A	P	A	A	P	A	A	A	A	A	P	P	P	P	P	P	A	P	A	A	P	A	A	A	A	P	A	A	P	A	A	P	P	A	P	P	A	A	P	A	A
			878	6	30351	A	A	A	A	P	A	A	P	A	A	A	A	A	P	P	P	P	P	P	A	P	A	A	P	A	A	A	A	P	A	A	P	A	A	P	P	A	P	P	A	A	P	A	A
			879	6	30352	A	A	A	A	P	A	A	P	A	A	A	A	A	P	P	P	P	P	P	A	P	A	A	P	A	A	A	A	P	A	A	P	A	A	P	P	A	P	P	A	A	P	A	A
			880	6	30353	A	A	A	A	P	A	A	P	A	A	A	A	A	P	P	P	P	P	P	A	P	A	A	P	A	A	A	A	P	A	A	P	A	A	P	P	A	P	P	A	A	P	A	A
			881	6	30355	A	A	A	A	P	A	A	P	A	A	A	A	A	P	P	P	P	P	P	A	P	A	A	P	A	A	A	A	P	A	A	P	A	A	P	P	A	P	P	A	A	P	A	A
			882	6	30356	A	A	A	A	P	A	A	P	A	A	A	A	A	P	P	P	P	P	P	A	P	A	A	P	A	A	A	A	P	A	A	P	A	A	P	P	A	P	P	A	A	P	A	A
			883	6	30357	A	A	A	A	P	A	A	P	A	A	A	A	A	P	P	P	P	P	P	A	P	A	A	P	A	A	A	A	P	A	A	P	A	A	P	P	A	P	P	A	A	P	A	A
			884	6	30358	A	A	A	A	P	A	A	P	A	A	A	A	A	P	P	P	P	P	P	A	P	A	A	P	A	A	A	A	P	A	A	P	A	A	P	P	A	P	P	A	A	P	A	A
			885	6	30359	A	A	A	A	P	A	A	P	A	A	A	A	A	P	P	P	P	P	P	A	P	A	A	P	A	A	A	A	P	A	A	P	A	A	P	P	A	P	P	A	A	P	A	A
			886	6	30360	A	A	A	A	P	A	A	P	A	A	A	A	A	P	P	P	P	P	P	A	P	A	A	P	A	A	A	A	P	A	A	P	A	A	P	P	A	P	P	A	A	P	A	A
			887	6	30361	A	A	A	A	P	A	A	P	A	A	A	A	A	P	P	P	P	P	P	A	P	A	A	P	A	A	A	A	P	A	A	P	A	A	P	P	A	P	P	A	A	P	A	A
			888	6	30362	A	A	A	A	P	A	A	P	A	A	A	A	A	P	P	P	P	P	P	A	P	A	A	P	A	A	A	A	P	A	A	P	A	A	P	P	A	P	P	A	A	P	A	A
			889	6	30363	A	A	A	A	P	A	A	P	A	A	A	A	A	P	P	P	P	P	P	A	P	A	A	P	A	A	A	A	P	A	A	P	A	A	P	P	A	P	P	A	A	P	A	A
			890	6	30364	A	A	A	A	P	A	A	P	A	A	A	A	A	P	P	P	P	P	P	A	P	A	A	P	A	A	A	A	P	A	A	P	A	A	P	P	A	P	P	A	A	P	A	A
			891	6	30365	A	A	A	A	P	A	A	P	A	A	A	A	A	P	P	P	P	P	P	A	P	A	A	P	A	A	A	A	P	A	A	P	A	A	P	P	A	P	P	A	A	P	A	A
			892	6	30366	A	A	A	A	P	A	A	P	A	A	A	A	A	P	P	P	P	P	P	A	P	A	A	P	A	A	A	A	P	A	A	P	A	A	P	P	A	P	P	A	A	P	A	A
			893	6	30367	A	A	A	A	P	A	A	P	A	A	A	A	A	P	P	P	P	P	P	A	P	A	A	P	A	A	A	A	P	A	A	P	A	A	P	P	A	P	P	A	A	P	A	A
			894	6	30368	A	A	A	A	P	A	A	P	A	A	A	A	A	P	P	P	P	P	P	A	P	A	A	P	A	A	A	A	P	A	A	P	A	A	P	P	A	P	P	A	A	P	A	A
			895	6	30369	A	A	A	A	P	A	A	P	A	A	A	A	A	P	P	P	P	P	P	A	P	A	A	P	A	A	A	A	P	A	A	P	A	A	P	P	A	P	P	A	A	P	A	A
			896	6	30370	A	A	A	A	P	A	A	P	A	A	A	A	A	P	P	P	P	P	P	A	P	A	A	P	A	A	A	A	P	A	A	P	A	A	P	P	A	P	P	A	A	P	A	A
			897	6	30371	A	A	A	A	P	A	A	P	A	A	A	A	A	P	P	P	P	P	P	A	P	A	A	P	A	A	A	A	P	A	A	P	A	A	P	P	A	P	P	A	A	P	A	A
			898	6	30373	A	A	A	A	P	A	A	P	A	A	A	A	A	P	P	P	P	P	P	A	P	A	A	P	A	A	A	A	P	A	A	P	A	A	P	P	A	P	P	A	A	P	A	A
			899	6	30374	A	A	A	A	P	A	A	P	A	A	A	A	A	P	P	P	P	P	P	A	P	A	A	P	A	A	A	A	P	A	A	P	A	A	P	P	A	P	P	A	A	P	A	A
			900	6	30376	A	A	A	A	P	A	A	P	A	A	A	A	A	P	P	P	P	P	P	A	P	A	A	P	A	A	A	A	P	A	A	P	A	A	P	P	A	P	P	A	A	P	A	A
			901	6	30377	A	A	A	A	P	A	A	P	A	A	A	A	A	P	P	P	P	P	P	A	P	A	A	P	A	A	A	A	P	A	A	P	A	A	P	P	A	P	P	A	A	P	A	A
			902	6	30378	A	A	A	A	P	A	A	P	A	A	A	A	A	P	P	P	P	P	P	A	P	A	A	P	A	A	A	A	P	A	A	P	A	A	P	P	A	P	P	A	A	P	A	A
			903	6	30379	A	A	A	A	P	A	A	P	A	A	A	A	A	P	P	P	P	P	P	A	P	A	A	P	A	A	A	A	P	A	A	P	A	A	P	P	A	P	P	A	A	P	A	A
			904	6	30381	A	A	A	A	P	A	A	P	A	A	A	A	A	P	P	P	P	P	P	A	P	A	A	P	A	A	A	A	P	A	A	P	A	A	P	P	A	P	P	A	A	P	A	A
			905	6	30382	A	A	A	A	P	A	A	P	A	A	A	A	A	P	P	P	P	P	P	A	P	A	A	P	A	A	A	A	P	A	A	P	A	A	P	P	A	P	P	A	A	P	A	A
			906	6	30383	A	A	A	A	P	A	A	P	A	A	A	A	A	P	P	P	P	P	P	A	P	A	A	P	A	A	A	A	P	A	A	P	A	A	P	P	A	P	P	A	A	P	A	A
			907	6	30384	A	A	A	A	P	A	A	P	A	A	A	A	A	P	P	P	P	P	P	A	P	A	A	P	A	A	A	A	P	A	A	P	A	A	P	P	A	P	P	A	A	P	A	A
			908	6	30385	A	A	A	A	P	A	A	P	A	A	A	A	A	P	P	P	P	P	P	A	P	A	A	P	A	A	A	A	P	A	A	P	A	A	P	P	A	P	P	A	A	P	A	A
			909	6	30386	A	A	A	A	P	A	A	P	A	A	A	A	A	P	P	P	P	P	P	A	P	A	A	P	A	A	A	A	P	A	A	P	A	A	P	P	A	P	P	A	A	P	A	A
			910	6	30387	A	A	A	A	P	A	A	P	A	A	A	A	A	P	P	P	P	P	P	A	P	A	A	P	A	A	A	A	P	A	A	P	A	A	P	P	A	P	P	A	A	P	A	A
			911	6	30388	A	A	A	A	P	A	A	P	A	A	A	A	A	P	P	P	P	P	P	A	P	A	A	P	A	A	A	A	P	A	A	P	A	A	P	P	A	P	P	A	A	P	A	A
			912	6	30389	A	A	A	A	P	A	A	P	A	A	A	A	A	P	P	P	P	P	P	A	P	A	A	P	A	A	A	A	P	A	A	P	A	A	P	P	A	P	P	A	A	P	A	A
			913	6	30390	A	A	A	A	P	A	A	P	A	A	A	A	A	P	P	P	P	P	P	A	P	A	A	P	A	A	A	A	P	A	A	P	A	A	P	P	A	P	P	A	A	P	A	A
			914	6	30391	A	A	A	A	P	A	A	P	A	A	A	A	A	P	P	P	P	P	P	A	P	A	A	P	A	A	A	A	P	A	A	P	A	A	P	P	A	P	P	A	A	P	A	A
			915	6	30392	A	A	A	A	P	A	A	P	A	A	A	A	A	P	P	P	P	P	P	A	P	A	A	P	A	A	A	A	P	A	A	P	A	A	P	P	A	P	P	A	A	P	A	A
			916	6	30394	A	A	A	A	P	A	A	P	A	A	A	A	A	P	P	P	P	P	P	A	P	A	A	P	A	A	A	A	P	A	A	P	A	A	P	P	A	P	P	A	A	P	A	A
			917	6	30395	A	A	A	A	P	A	A	P	A	A	A	A	A	P	P	P	P	P	P	A	P	A	A	P	A	A	A	A	P	A	A	P	A	A	P	P	A	P	P	A	A	P	A	A
			918	6	30396	A	A	A	A	P	A	A	P	A	A	A	A	A	P	P	P	P	P	P	A	P	A	A	P	A	A	A	A	P	A	A	P	A	A	P	P	A	P	P	A	A	P	A	A
			919	6	30397	A	A	A	A	P	A	A	P	A	A	A	A	A	P	P	P	P	P	P	A	P	A	A	P	A	A	A	A	P	A	A	P	A	A	P	P	A	P	P	A	A	P	A	A
			920	6	30398	A	A	A	A	P	A	A	P	A	A	A	A	A	P	P	P	P	P	P	A	P	A	A	P	A	A	A	A	P	A	A	P	A	A	P	P	A	P	P	A	A	P	A	A
			921	6	30399	A	A	A	A	P	A	A	P	A	A	A	A	A	P	P	P	P	P	P	A	P	A	A	P	A	A	A	A	P	A	A	P	A	A	P	P	A	P	P	A	A	P	A	A
			922	6	30400	A	A	A	A	P	A	A	P	A	A	A	A	A	P	P	P	P	P	P	A	P	A	A	P	A	A	A	A	P	A	A	P	A	A	P	P	A	P	P	A	A	P	A	A
			923	6	30401	A	A	A	A	P	A	A	P	A	A	A	A	A	P	P	P	P	P	P	A	P	A	A	P	A	A	A	A	P	A	A	P	A	A	P	P	A	P	P	A	A	P	A	A
			924	6	30402	A	A	A	A	P	A	A	P	A	A	A	A	A	P	P	P	P	P	P	A	P	A	A	P	A	A	A	A	P	A	A	P	A	A	P	P	A	P	P	A	A	P	A	A
			925	6	30403	A	A	A	A	P	A	A	P	A	A	A	A	A	P	P	P	P	P	P	A	P	A	A	P	A	A	A	A	P	A	A	P	A	A	P	P	A	P	P	A	A	P	A	A
			926	6	30404	A	A	A	A	P	A	A	P	A	A	A	A	A	P	P	P	P	P	P	A	P	A	A	P	A	A	A	A	P	A	A	P	A	A	P	P	A	P	P	A	A	P	A	A
			927	6	30405	A	A	A	A	P	A	A	P	A	A	A	A	A	P	P	P	P	P	P	A	P	A	A	P	A	A	A	A	P	A	A	P	A	A	P	P	A	P	P	A	A	P	A	A
			928	6	30406	A	A	A	A	P	A	A	P	A	A	A	A	A	P	P	P	P	P	P	A	P	A	A	P	A	A	A	A	P	A	A	P	A	A	P	P	A	P	P	A	A	P	A	A
			929	6	30407	A	A	A	A	P	A	A	P	A	A	A	A	A	P	P	P	P	P	P	A	P	A	A	P	A	A	A	A	P	A	A	P	A	A	P	P	A	P	P	A	A	P	A	A
			930	6	30408	A	A	A	A	P	A	A	P	A	A	A	A	A	P	P	P	P	P	P	A	P	A	A	P	A	A	A	A	P	A	A	P	A	A	P	P	A	P	P	A	A	P	A	A
			931	6	30409	A	A	A	A	P	A	A	P	A	A	A	A	A	P	P	P	P	P	P	A	P	A	A	P	A	A	A	A	P	A	A	P	A	A	P	P	A	P	P	A	A	P	A	A
			932	6	30410	A	A	A	A	P	A	A	P	A	A	A	A	A	P	P	P	P	P	P	A	P	A	A	P	A	A	A	A	P	A	A	P	A	A	P	P	A	P	P	A	A	P	A	A
			933	6	30411	A	A	A	A	P	A	A	P	A	A	A	A	A	P	P	P	P	P	P	A	P	A	A	P	A	A	A	A	P	A	A	P	A	A	P	P	A	P	P	A	A	P	A	A
			934	6	30412	A	A	A	A	P	A	A	P	A	A	A	A	A	P	P	P	P	P	P	A	P	A	A	P	A	A	A	A	P	A	A	P	A	A	P	P	A	P	P	A	A	P	A	A
			935	6	30413	A	A	A	A	P	A	A	P	A	A	A	A	A	P	P	P	P	P	P	A	P	A	A	P	A	A	A	A	P	A	A	P	A	A	P	P	A	P	P	A	A	P	A	A
			936	6	30414	A	A	A	A	P	A	A	P	A	A	A	A	A	P	P	P	P	P	P	A	P	A	A	P	A	A	A	A	P	A	A	P	A	A	P	P	A	P	P	A	A	P	A	A
			937	6	30415	A	A	A	A	P	A	A	P	A	A	A	A	A	P	P	P	P	P	P	A	P	A	A	P	A	A	A	A	P	A	A	P	A	A	P	P	A	P	P	A	A	P	A	A
			938	6	30416	A	A	A	A	P	A	A	P	A	A	A	A	A	P	P	P	P	P	P	A	P	A	A	P	A	A	A	A	P	A	A	P	A	A	P	P	A	P	P	A	A	P	A	A
			939	6	30417	A	A	A	A	P	A	A	P	A	A	A	A	A	P	P	P	P	P	P	A	P	A	A	P	A	A	A	A	P	A	A	P	A	A	P	P	A	P	P	A	A	P	A	A
			940	6	30418	A	A	A	A	P	A	A	P	A	A	A	A	A	P	P	P	P	P	P	A	P	A	A	P	A	A	A	A	P	A	A	P	A	A	P	P	A	P	P	A	A	P	A	A
			941	6	30419	A	A	A	A	P	A	A	P	A	A	A	A	A	P	P	P	P	P	P	A	P	A	A	P	A	A	A	A	P	A	A	P	A	A	P	P	A	P	P	A	A	P	A	A
			942	6	30420	A	A	A	A	P	A	A	P	A	A	A	A	A	P	P	P	P	P	P	A	P	A	A	P	A	A	A	A	P	A	A	P	A	A	P	P	A	P	P	A	A	P	A	A
			943	6	30421	A	A	A	A	P	A	A	P	A	A	A	A	A	P	P	P	P	P	P	A	P	A	A	P	A	A	A	A	P	A	A	P	A	A	P	P	A	P	P	A	A	P	A	A
			944	6	30422	A	A	A	A	P	A	A	P	A	A	A	A	A	P	P	P	P	P	P	A	P	A	A	P	A	A	A	A	P	A	A	P	A	A	P	P	A	P	P	A	A	P	A	A
			945	6	30423	A	A	A	A	P	A	A	P	A	A	A	A	A	P	P	P	P	P	P	A	P	A	A	P	A	A	A	A	P	A	A	P	A	A	P	P	A	P	P	A	A	P	A	A
			946	6	30424	A	A	A	A	P	A	A	P	A	A	A	A	A	P	P	P	P	P	P	A	P	A	A	P	A	A	A	A	P	A	A	P	A	A	P	P	A	P	P	A	A	P	A	A
			947	6	30425	A	A	A	A	P	A	A	P	A	A	A	A	A	P	P	P	P	P	P	A	P	A	A	P	A	A	A	A	P	A	A	P	A	A	P	P	A	P	P	A	A	P	A	A
			948	6	30426	A	A	A	A	P	A	A	P	A	A	A	A	A	P	P	P	P	P	P	A	P	A	A	P	A	A	A	A	P	A	A	P	A	A	P	P	A	P	P	A	A	P	A	A
			949	6	30427	A	A	A	A	P	A	A	P	A	A	A	A	A	P	P	P	P	P	P	A	P	A	A	P	A	A	A	A	P	A	A	P	A	A	P	P	A	P	P	A	A	P	A	A
			950	6	30428	A	A	A	A	P	A	A	P	A	A	A	A	A	P	P	P	P	P	P	A	P	A	A	P	A	A	A	A	P	A	A	P	A	A	P	P	A	P	P	A	A	P	A	A
			951	6	30429	A	A	A	A	P	A	A	P	A	A	A	A	A	P	P	P	P	P	P	A	P	A	A	P	A	A	A	A	P	A	A	P	A	A	P	P	A	P	P	A	A	P	A	A
			952	6	30430	A	A	A	A	P	A	A	P	A	A	A	A	A	P	P	P	P	P	P	A	P	A	A	P	A	A	A	A	P	A	A	P	A	A	P	P	A	P	P	A	A	P	A	A
			953	6	30431	A	A	A	A	P	A	A	P	A	A	A	A	A	P	P	P	P	P	P	A	P	A	A	P	A	A	A	A	P	A	A	P	A	A	P	P	A	P	P	A	A	P	A	A
			954	6	30432	A	A	A	A	P	A	A	P	A	A	A	A	A	P	P	P	P	P	P	A	P	A	A	P	A	A	A	A	P	A	A	P	A	A	P	P	A	P	P	A	A	P	A	A
			955	6	30433	A	A	A	A	P	A	A	P	A	A	A	A	A	P	P	P	P	P	P	A	P	A	A	P	A	A	A	A	P	A	A	P	A	A	P	P	A	P	P	A	A	P	A	A
			956	6	30434	A	A	A	A	P	A	A	P	A	A	A	A	A	P	P	P	P	P	P	A	P	A	A	P	A	A	A	A	P	A	A	P	A	A	P	P	A	P	P	A	A	P	A	A
			957	6	30435	A	A	A	A	P	A	A	P	A	A	A	A	A	P	P	P	P	P	P	A	P	A	A	P	A	A	A	A	P	A	A	P	A	A	P	P	A	P	P	A	A	P	A	A
			958	6	30437	A	A	A	A	P	A	A	P	A	A	A	A	A	P	P	P	P	P	P	A	P	A	A	P	A	A	A	A	P	A	A	P	A	A	P	P	A	P	P	A	A	P	A	A
			959	6	30438	A	A	A	A	P	A	A	P	A	A	A	A	A	P	P	P	P	P	P	A	P	A	A	P	A	A	A	A	P	A	A	P	A	A	P	P	A	P	P	A	A	P	A	A
			960	6	30440	A	A	A	A	P	A	A	P	A	A	A	A	A	P	P	P	P	P	P	A	P	A	A	P	A	A	A	A	P	A	A	P	A	A	P	P	A	P	P	A	A	P	A	A
			961	6	30441	A	A	A	A	P	A	A	P	A	A	A	A	A	P	P	P	P	P	P	A	P	A	A	P	A	A	A	A	P	A	A	P	A	A	P	P	A	P	P	A	A	P	A	A
			962	6	30442	A	A	A	A	P	A	A	P	A	A	A	A	A	P	P	P	P	P	P	A	P	A	A	P	A	A	A	A	P	A	A	P	A	A	P	P	A	P	P	A	A	P	A	A
			963	6	30444	A	A	A	A	P	A	A	P	A	A	A	A	A	P	P	P	P	P	P	A	P	A	A	P	A	A	A	A	P	A	A	P	A	A	P	P	A	P	P	A	A	P	A	A
			964	6	30445	A	A	A	A	P	A	A	P	A	A	A	A	A	P	P	P	P	P	P	A	P	A	A	P	A	A	A	A	P	A	A	P	A	A	P	P	A	P	P	A	A	P	A	A
			965	6	30446	A	A	A	A	P	A	A	P	A	A	A	A	A	P	P	P	P	P	P	A	P	A	A	P	A	A	A	A	P	A	A	P	A	A	P	P	A	P	P	A	A	P	A	A
			966	6	30447	A	A	A	A	P	A	A	P	A	A	A	A	A	P	P	P	P	P	P	A	P	A	A	P	A	A	A	A	P	A	A	P	A	A	P	P	A	P	P	A	A	P	A	A
			967	6	30449	A	A	A	A	P	A	A	P	A	A	A	A	A	P	P	P	P	P	P	A	P	A	A	P	A	A	A	A	P	A	A	P	A	A	P	P	A	P	P	A	A	P	A	A
			968	6	30450	A	A	A	A	P	A	A	P	A	A	A	A	A	P	P	P	P	P	P	A	P	A	A	P	A	A	A	A	P	A	A	P	A	A	P	P	A	P	P	A	A	P	A	A
			969	6	30451	A	A	A	A	P	A	A	P	A	A	A	A	A	P	P	P	P	P	P	A	P	A	A	P	A	A	A	A	P	A	A	P	A	A	P	P	A	P	P	A	A	P	A	A
			970	6	30452	A	A	A	A	P	A	A	P	A	A	A	A	A	P	P	P	P	P	P	A	P	A	A	P	A	A	A	A	P	A	A	P	A	A	P	P	A	P	P	A	A	P	A	A
			971	6	30453	A	A	A	A	P	A	A	P	A	A	A	A	A	P	P	P	P	P	P	A	P	A	A	P	A	A	A	A	P	A	A	P	A	A	P	P	A	P	P	A	A	P	A	A
			972	6	30454	A	A	A	A	P	A	A	P	A	A	A	A	A	P	P	P	P	P	P	A	P	A	A	P	A	A	A	A	P	A	A	P	A	A	P	P	A	P	P	A	A	P	A	A
			973	6	30455	A	A	A	A	P	A	A	P	A	A	A	A	A	P	P	P	P	P	P	A	P	A	A	P	A	A	A	A	P	A	A	P	A	A	P	P	A	P	P	A	A	P	A	A
			974	6	30457	A	A	A	A	P	A	A	P	A	A	A	A	A	P	P	P	P	P	P	A	P	A	A	P	A	A	A	A	P	A	A	P	A	A	P	P	A	P	P	A	A	P	A	A
			975	6	30458	A	A	A	A	P	A	A	P	A	A	A	A	A	P	P	P	P	P	P	A	P	A	A	P	A	A	A	A	P	A	A	P	A	A	P	P	A	P	P	A	A	P	A	A
			976	6	30459	A	A	A	A	P	A	A	P	A	A	A	A	A	P	P	P	P	P	P	A	P	A	A	P	A	A	A	A	P	A	A	P	A	A	P	P	A	P	P	A	A	P	A	A
			977	6	30460	A	A	A	A	P	A	A	P	A	A	A	A	A	P	P	P	P	P	P	A	P	A	A	P	A	A	A	A	P	A	A	P	A	A	P	P	A	P	P	A	A	P	A	A
			978	6	30461	A	A	A	A	P	A	A	P	A	A	A	A	A	P	P	P	P	P	P	A	P	A	A	P	A	A	A	A	P	A	A	P	A	A	P	P	A	P	P	A	A	P	A	A
			979	6	30463	A	A	A	A	P	A	A	P	A	A	A	A	A	P	P	P	P	P	P	A	P	A	A	P	A	A	A	A	P	A	A	P	A	A	P	P	A	P	P	A	A	P	A	A
			980	6	30464	A	A	A	A	P	A	A	P	A	A	A	A	A	P	P	P	P	P	P	A	P	A	A	P	A	A	A	A	P	A	A	P	A	A	P	P	A	P	P	A	A	P	A	A
			981	6	30465	A	A	A	A	P	A	A	P	A	A	A	A	A	P	P	P	P	P	P	A	P	A	A	P	A	A	A	A	P	A	A	P	A	A	P	P	A	P	P	A	A	P	A	A
			982	6	30466	A	A	A	A	P	A	A	P	A	A	A	A	A	P	P	P	P	P	P	A	P	A	A	P	A	A	A	A	P	A	A	P	A	A	P	P	A	P	P	A	A	P	A	A
			983	6	30467	A	A	A	A	P	A	A	P	A	A	A	A	A	P	P	P	P	P	P	A	P	A	A	P	A	A	A	A	P	A	A	P	A	A	P	P	A	P	P	A	A	P	A	A
			984	6	30468	A	A	A	A	P	A	A	P	A	A	A	A	A	P	P	P	P	P	P	A	P	A	A	P	A	A	A	A	P	A	A	P	A	A	P	P	A	P	P	A	A	P	A	A
			985	6	30469	A	A	A	A	P	A	A	P	A	A	A	A	A	P	P	P	P	P	P	A	P	A	A	P	A	A	A	A	P	A	A	P	A	A	P	P	A	P	P	A	A	P	A	A
			986	6	30470	A	A	A	A	P	A	A	P	A	A	A	A	A	P	P	P	P	P	P	A	P	A	A	P	A	A	A	A	P	A	A	P	A	A	P	P	A	P	P	A	A	P	A	A
			987	6	30471	A	A	A	A	P	A	A	P	A	A	A	A	A	P	P	P	P	P	P	A	P	A	A	P	A	A	A	A	P	A	A	P	A	A	P	P	A	P	P	A	A	P	A	A
			988	6	30472	A	A	A	A	P	A	A	P	A	A	A	A	A	P	P	P	P	P	P	A	P	A	A	P	A	A	A	A	P	A	A	P	A	A	P	P	A	P	P	A	A	P	A	A
			989	6	30473	A	A	A	A	P	A	A	P	A	A	A	A	A	P	P	P	P	P	P	A	P	A	A	P	A	A	A	A	P	A	A	P	A	A	P	P	A	P	P	A	A	P	A	A
			990	6	30474	A	A	A	A	P	A	A	P	A	A	A	A	A	P	P	P	P	P	P	A	P	A	A	P	A	A	A	A	P	A	A	P	A	A	P	P	A	P	P	A	A	P	A	A
			991	6	30475	A	A	A	A	P	A	A	P	A	A	A	A	A	P	P	P	P	P	P	A	P	A	A	P	A	A	A	A	P	A	A	P	A	A	P	P	A	P	P	A	A	P	A	A
			992	6	30477	A	A	A	A	P	A	A	P	A	A	A	A	A	P	P	P	P	P	P	A	P	A	A	P	A	A	A	A	P	A	A	P	A	A	P	P	A	P	P	A	A	P	A	A
			993	6	30478	A	A	A	A	P	A	A	P	A	A	A	A	A	P	P	P	P	P	P	A	P	A	A	P	A	A	A	A	P	A	A	P	A	A	P	P	A	P	P	A	A	P	A	A
			994	6	30479	A	A	A	A	P	A	A	P	A	A	A	A	A	P	P	P	P	P	P	A	P	A	A	P	A	A	A	A	P	A	A	P	A	A	P	P	A	P	P	A	A	P	A	A
			995	6	30480	A	A	A	A	P	A	A	P	A	A	A	A	A	P	P	P	P	P	P	A	P	A	A	P	A	A	A	A	P	A	A	P	A	A	P	P	A	P	P	A	A	P	A	A
			996	6	30481	A	A	A	A	P	A	A	P	A	A	A	A	A	P	P	P	P	P	P	A	P	A	A	P	A	A	A	A	P	A	A	P	A	A	P	P	A	P	P	A	A	P	A	A
			997	6	30482	A	A	A	A	P	A	A	P	A	A	A	A	A	P	P	P	P	P	P	A	P	A	A	P	A	A	A	A	P	A	A	P	A	A	P	P	A	P	P	A	A	P	A	A
			998	6	30483	A	A	A	A	P	A	A	P	A	A	A	A	A	P	P	P	P	P	P	A	P	A	A	P	A	A	A	A	P	A	A	P	A	A	P	P	A	P	P	A	A	P	A	A
			999	6	30484	A	A	A	A	P	A	A	P	A	A	A	A	A	P	P	P	P	P	P	A	P	A	A	P	A	A	A	A	P	A	A	P	A	A	P	P	A	P	P	A	A	P	A	A
			1000	6	30485	A	A	A	A	P	A	A	P	A	A	A	A	A	P	P	P	P	P	P	A	P	A	A	P	A	A	A	A	P	A	A	P	A	A	P	P	A	P	P	A	A	P	A	A
			1001	6	30486	A	A	A	A	P	A	A	P	A	A	A	A	A	P	P	P	P	P	P	A	P	A	A	P	A	A	A	A	P	A	A	P	A	A	P	P	A	P	P	A	A	P	A	A
			1002	6	30487	A	A	A	A	P	A	A	P	A	A	A	A	A	P	P	P	P	P	P	A	P	A	A	P	A	A	A	A	P	A	A	P	A	A	P	P	A	P	P	A	A	P	A	A
			1003	6	30488	A	A	A	A	P	A	A	P	A	A	A	A	A	P	P	P	P	P	P	A	P	A	A	P	A	A	A	A	P	A	A	P	A	A	P	P	A	P	P	A	A	P	A	A
			1004	6	30489	A	A	A	A	P	A	A	P	A	A	A	A	A	P	P	P	P	P	P	A	P	A	A	P	A	A	A	A	P	A	A	P	A	A	P	P	A	P	P	A	A	P	A	A
			1005	6	30490	A	A	A	A	P	A	A	P	A	A	A	A	A	P	P	P	P	P	P	A	P	A	A	P	A	A	A	A	P	A	A	P	A	A	P	P	A	P	P	A	A	P	A	A
			1006	6	30491	A	A	A	A	P	A	A	P	A	A	A	A	A	P	P	P	P	P	P	A	P	A	A	P	A	A	A	A	P	A	A	P	A	A	P	P	A	P	P	A	A	P	A	A
			1007	6	30492	A	A	A	A	P	A	A	P	A	A	A	A	A	P	P	P	P	P	P	A	P	A	A	P	A	A	A	A	P	A	A	P	A	A	P	P	A	P	P	A	A	P	A	A
			1008	6	30493	A	A	A	A	P	A	A	P	A	A	A	A	A	P	P	P	P	P	P	A	P	A	A	P	A	A	A	A	P	A	A	P	A	A	P	P	A	P	P	A	A	P	A	A
			1009	6	30494	A	A	A	A	P	A	A	P	A	A	A	A	A	P	P	P	P	P	P	A	P	A	A	P	A	A	A	A	P	A	A	P	A	A	P	P	A	P	P	A	A	P	A	A
			1010	6	30495	A	A	A	A	P	A	A	P	A	A	A	A	A	P	P	P	P	P	P	A	P	A	A	P	A	A	A	A	P	A	A	P	A	A	P	P	A	P	P	A	A	P	A	A
			1011	6	30496	A	A	A	A	P	A	A	P	A	A	A	A	A	P	P	P	P	P	P	A	P	A	A	P	A	A	A	A	P	A	A	P	A	A	P	P	A	P	P	A	A	P	A	A
			1012	6	30499	A	A	A	A	P	A	A	P	A	A	A	A	A	P	P	P	P	P	P	A	P	A	A	P	A	A	A	A	P	A	A	P	A	A	P	P	A	P	P	A	A	P	A	A
			1013	6	30500	A	A	A	A	P	A	A	P	A	A	A	A	A	P	P	P	P	P	P	A	P	A	A	P	A	A	A	A	P	A	A	P	A	A	P	P	A	P	P	A	A	P	A	A
			1014	6	30502	A	A	A	A	P	A	A	P	A	A	A	A	A	P	P	P	P	P	P	A	P	A	A	P	A	A	A	A	P	A	A	P	A	A	P	P	A	P	P	A	A	P	A	A
			1015	6	30503	A	A	A	A	P	A	A	P	A	A	A	A	A	P	P	P	P	P	P	A	P	A	A	P	A	A	A	A	P	A	A	P	A	A	P	P	A	P	P	A	A	P	A	A
			1016	6	30504	A	A	A	A	P	A	A	P	A	A	A	A	A	P	P	P	P	P	P	A	P	A	A	P	A	A	A	A	P	A	A	P	A	A	P	P	A	P	P	A	A	P	A	A
			1017	6	30505	A	A	A	A	P	A	A	P	A	A	A	A	A	P	P	P	P	P	P	A	P	A	A	P	A	A	A	A	P	A	A	P	A	A	P	P	A	P	P	A	A	P	A	A
			1018	6	30507	A	A	A	A	P	A	A	P	A	A	A	A	A	P	P	P	P	P	P	A	P	A	A	P	A	A	A	A	P	A	A	P	A	A	P	P	A	P	P	A	A	P	A	A
			1019	6	30508	A	A	A	A	P	A	A	P	A	A	A	A	A	P	P	P	P	P	P	A	P	A	A	P	A	A	A	A	P	A	A	P	A	A	P	P	A	P	P	A	A	P	A	A
			1020	6	30509	A	A	A	A	P	A	A	P	A	A	A	A	A	P	P	P	P	P	P	A	P	A	A	P	A	A	A	A	P	A	A	P	A	A	P	P	A	P	P	A	A	P	A	A
			1021	6	30511	A	A	A	A	P	A	A	P	A	A	A	A	A	P	P	P	P	P	P	A	P	A	A	P	A	A	A	A	P	A	A	P	A	A	P	P	A	P	P	A	A	P	A	A
			1022	6	30512	A	A	A	A	P	A	A	P	A	A	A	A	A	P	P	P	P	P	P	A	P	A	A	P	A	A	A	A	P	A	A	P	A	A	P	P	A	P	P	A	A	P	A	A
			1023	6	30516	A	A	A	A	P	A	A	P	A	A	A	A	A	P	P	P	P	P	P	A	P	A	A	P	A	A	A	A	P	A	A	P	A	A	P	P	A	P	P	A	A	P	A	A
			1024	6	30527	A	A	A	A	P	A	A	P	A	A	A	A	A	P	P	P	P	P	P	A	P	A	A	P	A	A	A	A	P	A	A	P	A	A	P	P	A	P	P	A	A	P	A	A
			1025	6	31819	A	A	A	A	P	A	A	P	A	A	A	A	A	P	P	P	P	P	P	A	P	A	A	P	A	A	A	A	P	A	A	P	A	A	P	P	A	P	P	A	A	P	A	A
			1026	6	31820	A	A	A	A	P	A	A	P	A	A	A	A	A	P	P	P	P	P	P	A	P	A	A	P	A	A	A	A	P	A	A	P	A	A	P	P	A	P	P	A	A	P	A	A
			1027	6	31821	A	A	A	A	P	A	A	P	A	A	A	A	A	P	P	P	P	P	P	A	P	A	A	P	A	A	A	A	P	A	A	P	A	A	P	P	A	P	P	A	A	P	A	A
			1028	6	31822	A	A	A	A	P	A	A	P	A	A	A	A	A	P	P	P	P	P	P	A	P	A	A	P	A	A	A	A	P	A	A	P	A	A	P	P	A	P	P	A	A	P	A	A
			1029	6	31839	A	A	A	A	P	A	A	P	A	A	A	A	A	P	P	P	P	P	P	A	P	A	A	P	A	A	A	A	P	A	A	P	A	A	P	P	A	P	P	A	A	P	A	A
			1030	6	30313	A	A	A	A	P	A	A	P	A	A	A	A	A	A	P	A	A	P	P	A	P	A	A	P	A	A	A	A	P	A	A	P	A	A	P	P	A	P	P	A	A	P	A	A
			1031	6	30672	A	A	A	A	P	A	A	P	A	A	A	A	A	A	P	A	A	P	P	A	P	A	A	P	A	A	A	A	P	A	A	P	A	A	P	P	A	P	P	A	A	P	A	A
			1032	6	30443	A	A	A	A	P	A	A	P	A	A	A	A	A	P	A	P	P	P	P	A	P	A	A	P	A	A	A	A	P	A	A	P	A	A	P	P	A	P	P	A	A	P	A	A
			1033	6	30506	A	A	A	A	P	A	A	P	A	A	A	A	A	P	A	P	P	P	P	A	P	A	A	P	A	A	A	A	P	A	A	P	A	A	P	P	A	P	P	A	A	P	A	A
			1034	6	30347	A	A	A	A	P	A	A	P	A	A	A	A	A	P	P	P	P	P	P	A	A	A	A	P	A	A	A	A	P	A	A	P	A	A	P	P	A	P	P	A	A	P	A	A
			1035	6	30514	A	A	A	A	P	A	A	P	A	A	A	A	A	P	P	P	P	P	P	A	A	A	A	P	A	A	A	A	P	A	A	P	A	A	P	P	A	P	P	A	A	P	A	A
			1036	6	29925	A	A	A	A	P	A	A	P	A	A	A	A	A	P	P	P	P	P	P	A	P	A	A	P	A	A	A	A	P	A	A	A	A	A	P	P	A	P	P	A	A	P	A	A
			1037	6	30319	A	A	A	A	P	A	A	P	A	A	A	A	A	P	P	P	P	P	P	A	P	A	A	P	A	A	A	A	P	A	A	A	A	A	P	P	A	P	P	A	A	P	A	A
			1038	6	29974	A	A	A	A	P	A	A	P	A	A	A	A	A	P	P	P	P	P	P	A	P	A	A	P	A	A	A	A	P	A	A	P	A	A	P	P	A	P	P	A	A	P	A	A
			1039	6	30448	A	A	A	A	P	A	A	P	A	A	A	A	A	P	P	P	P	P	P	A	P	A	A	P	A	A	A	A	P	A	A	P	A	A	P	P	A	P	P	A	A	P	A	A
			1040	6	30530	A	A	A	A	P	A	A	A	A	A	A	A	A	P	P	P	P	P	P	A	A	A	A	P	A	A	A	A	P	A	A	P	A	A	P	P	A	P	P	A	A	A	A	A
			1041	6	30476	A	A	A	A	P	A	A	A	A	A	A	A	A	P	P	P	P	P	P	A	P	A	A	P	A	A	A	A	P	A	A	P	A	A	P	P	A	P	P	A	A	A	A	A
			1042	6	29984	A	A	A	A	P	A	A	P	A	A	A	A	A	P	A	P	P	A	A	A	A	A	A	A	A	A	A	A	P	A	A	P	A	A	P	P	A	A	P	A	A	P	A	A
			1043	6	29919	A	A	A	A	P	A	A	P	A	A	A	A	A	P	P	P	P	P	P	A	P	A	A	P	A	A	A	A	A	A	A	P	A	A	P	P	A	P	P	A	A	P	A	A
			1044	6	30380	A	A	A	A	P	A	A	P	A	A	A	A	A	P	P	P	P	P	P	A	P	A	A	P	A	A	A	A	P	A	P	P	A	A	P	P	A	P	P	A	A	P	A	A
			1045	9	30954	A	A	A	A	A	A	A	P	A	A	A	A	P	A	A	A	A	A	A	P	A	A	P	A	A	A	A	A	P	P	A	A	A	P	A	A	A	A	A	A	A	A	A	A
			1046	11	29783	A	A	P	A	A	P	A	A	A	A	A	A	A	A	A	A	A	P	P	A	A	A	A	P	A	A	A	A	A	A	P	A	A	P	A	P	P	A	P	A	A	A	P	P
			1047	11	29793	A	A	P	A	A	P	A	A	A	A	A	A	A	A	A	A	A	P	P	A	A	A	A	P	A	A	A	A	A	A	P	A	A	P	A	P	P	A	P	A	A	A	P	P
			1048	11	29869	A	A	P	A	A	P	A	A	A	A	A	A	A	A	A	A	A	P	P	A	A	A	A	P	A	A	A	A	A	A	P	A	A	P	A	P	P	A	P	A	A	A	P	P
			1049	11	31097	A	A	P	A	A	P	A	A	A	A	A	A	A	A	A	A	A	P	P	A	A	A	A	P	A	A	A	A	A	A	P	A	A	P	A	P	P	A	P	A	A	A	P	P
			1050	11	31099	A	A	P	A	A	P	A	A	A	A	A	A	A	A	A	A	A	P	P	A	A	A	A	P	A	A	A	A	A	A	P	A	A	P	A	P	P	A	P	A	A	A	P	P
			1051	11	31100	A	A	P	A	A	P	A	A	A	A	A	A	A	A	A	A	A	P	P	A	A	A	A	P	A	A	A	A	A	A	P	A	A	P	A	P	P	A	P	A	A	A	P	P
			1052	11	31111	A	A	P	A	A	P	A	A	A	A	A	A	A	A	A	A	A	P	P	A	A	A	A	P	A	A	A	A	A	A	P	A	A	P	A	P	P	A	P	A	A	A	P	P
			1053	11	29855	A	A	A	A	A	A	A	P	A	A	A	A	P	A	A	A	A	A	A	P	A	A	A	A	A	A	A	A	P	P	A	A	A	A	A	A	P	A	P	A	A	A	A	A
			1054	11	31768	A	A	A	A	A	A	A	P	A	A	A	A	P	A	A	A	A	A	A	P	A	A	A	A	A	A	A	A	P	P	A	A	A	A	A	A	P	A	P	A	A	A	A	A
			1055	11	31782	A	A	A	A	A	A	A	P	A	A	A	A	P	A	A	A	A	A	A	P	A	A	A	A	A	A	A	A	P	P	A	A	A	A	A	A	P	A	P	A	A	A	A	A
			1056	11	29775	A	A	A	P	A	A	A	P	P	A	P	A	A	A	A	A	A	A	A	P	A	A	P	A	A	A	A	A	A	A	A	A	P	P	A	A	P	A	P	A	A	A	A	A
			1057	11	31085	A	A	A	P	A	A	A	P	P	A	P	A	A	A	A	A	A	A	A	P	A	A	P	A	A	A	A	A	A	A	A	A	P	P	A	A	P	A	P	A	A	A	A	A
			1058	11	31088	A	A	A	P	A	A	A	P	P	A	P	A	A	A	A	A	A	A	A	P	A	A	P	A	A	A	A	A	A	A	A	A	P	P	A	A	P	A	P	A	A	A	A	A
			1059	11	31089	A	A	A	P	A	A	A	P	P	A	P	A	A	A	A	A	A	A	A	P	A	A	P	A	A	A	A	A	A	A	A	A	P	P	A	A	P	A	P	A	A	A	A	A
			1060	11	31104	A	A	A	P	A	A	A	P	P	A	P	A	A	A	A	A	A	A	A	P	A	A	P	A	A	A	A	A	A	A	A	A	P	P	A	A	P	A	P	A	A	A	A	A
			1061	11	29779	A	A	P	A	A	A	A	A	A	A	A	A	P	A	A	A	A	A	A	P	A	A	P	A	A	A	A	A	P	P	A	A	A	P	A	A	P	A	P	A	A	A	A	A
			1062	11	29781	A	A	P	A	A	A	A	A	A	A	A	A	P	A	A	A	A	A	A	P	A	A	P	A	A	A	A	A	P	P	A	A	A	P	A	A	P	A	P	A	A	A	A	A
			1063	11	29790	A	A	P	A	A	A	A	A	A	A	A	A	P	A	A	A	A	A	A	P	A	A	P	A	A	A	A	A	P	P	A	A	A	P	A	A	P	A	P	A	A	A	A	A
			1064	11	30592	A	A	A	A	A	P	A	A	A	A	A	A	A	P	A	A	P	P	P	A	A	A	A	P	A	A	A	A	A	A	A	A	A	P	A	P	A	A	A	A	A	A	P	P
			1065	11	29876	A	A	A	A	A	P	A	A	A	A	A	A	A	P	A	P	P	P	P	A	A	A	A	P	A	A	A	A	A	A	A	A	A	P	A	P	A	A	A	A	A	A	P	P
			1066	11	29735	A	A	P	A	A	A	A	A	A	A	A	P	A	A	A	A	A	P	A	A	A	A	A	A	A	A	A	A	A	A	A	A	A	A	A	A	A	A	A	A	A	P	A	A
			1067	11	31067	A	A	P	A	A	A	A	P	A	A	A	A	A	P	A	P	P	P	A	A	A	A	P	A	A	A	A	A	A	A	A	A	P	A	A	P	P	P	P	A	A	A	A	A
			1068	11	29729	A	A	P	A	A	P	A	A	A	A	A	A	A	P	A	P	P	P	A	A	A	A	A	A	A	A	A	A	P	A	A	A	A	A	A	P	P	A	P	A	A	A	A	A
			1069	11	31082	A	A	P	A	A	P	A	A	A	A	A	A	P	A	A	A	A	A	P	P	A	A	P	P	A	A	A	A	P	P	A	A	A	P	A	P	P	A	P	A	A	P	A	A
			1070	11	31084	A	A	P	P	A	A	A	A	A	A	A	A	A	A	A	A	A	P	A	A	A	A	P	A	A	A	A	A	A	A	A	A	P	P	A	A	P	A	P	A	A	A	A	A
			1071	11	30737	A	P	A	A	A	A	A	A	A	A	A	A	A	A	A	A	A	A	A	A	A	A	A	A	A	A	A	A	A	A	A	A	A	A	A	A	A	A	A	A	A	A	A	A
			1072	11	30959	A	P	A	A	A	A	A	A	A	A	A	A	A	A	A	A	A	A	A	A	P	A	A	A	A	A	A	A	A	A	A	A	A	A	A	A	P	A	P	A	A	A	A	A
			1073	11	29877	A	P	A	A	A	A	A	A	A	A	A	A	A	P	A	P	P	A	A	A	A	A	A	A	A	A	A	A	A	A	A	A	A	A	A	A	A	A	A	A	A	A	A	A
			1074	11	29859	P	A	A	A	A	P	A	A	A	A	A	A	A	P	A	P	P	P	A	A	A	A	P	A	A	A	A	A	P	A	P	A	P	A	A	A	A	A	A	P	P	P	A	A
			1075	11	29774	P	P	A	A	A	P	A	P	A	A	A	P	A	A	A	A	A	A	P	A	A	A	A	P	A	A	A	A	P	A	P	A	A	A	A	A	P	A	P	P	A	A	A	A
			1076	12	29709	A	A	A	A	A	P	A	A	A	A	A	A	A	P	A	P	P	A	A	A	A	A	P	A	A	A	A	A	A	A	A	A	P	A	A	A	A	A	A	P	P	A	A	A
			1077	12	29710	A	A	A	A	A	P	A	A	A	A	A	A	A	P	A	P	P	A	A	A	A	A	P	A	A	A	A	A	A	A	A	A	P	A	A	A	A	A	A	P	P	A	A	A
			1078	12	29711	A	A	A	A	A	P	A	A	A	A	A	A	A	P	A	P	P	A	A	A	A	A	P	A	A	A	A	A	A	A	A	A	P	A	A	A	A	A	A	P	P	A	A	A
			1079	12	29714	A	A	A	A	A	P	A	A	A	A	A	A	A	P	A	P	P	A	A	A	A	A	P	A	A	A	A	A	A	A	A	A	P	A	A	A	A	A	A	P	P	A	A	A
			1080	12	29717	A	A	A	A	A	P	A	A	A	A	A	A	A	P	A	P	P	A	A	A	A	A	P	A	A	A	A	A	A	A	A	A	P	A	A	A	A	A	A	P	P	A	A	A
			1081	12	29719	A	A	A	A	A	P	A	A	A	A	A	A	A	P	A	P	P	A	A	A	A	A	P	A	A	A	A	A	A	A	A	A	P	A	A	A	A	A	A	P	P	A	A	A
			1082	12	29721	A	A	A	A	A	P	A	A	A	A	A	A	A	P	A	P	P	A	A	A	A	A	P	A	A	A	A	A	A	A	A	A	P	A	A	A	A	A	A	P	P	A	A	A
			1083	12	29727	A	A	A	A	A	P	A	A	A	A	A	A	A	P	A	P	P	A	A	A	A	A	P	A	A	A	A	A	A	A	A	A	P	A	A	A	A	A	A	P	P	A	A	A
			1084	12	29728	A	A	A	A	A	P	A	A	A	A	A	A	A	P	A	P	P	A	A	A	A	A	P	A	A	A	A	A	A	A	A	A	P	A	A	A	A	A	A	P	P	A	A	A
			1085	12	29731	A	A	A	A	A	P	A	A	A	A	A	A	A	P	A	P	P	A	A	A	A	A	P	A	A	A	A	A	A	A	A	A	P	A	A	A	A	A	A	P	P	A	A	A
			1086	12	29733	A	A	A	A	A	P	A	A	A	A	A	A	A	P	A	P	P	A	A	A	A	A	P	A	A	A	A	A	A	A	A	A	P	A	A	A	A	A	A	P	P	A	A	A
			1087	12	29736	A	A	A	A	A	P	A	A	A	A	A	A	A	P	A	P	P	A	A	A	A	A	P	A	A	A	A	A	A	A	A	A	P	A	A	A	A	A	A	P	P	A	A	A
			1088	12	29737	A	A	A	A	A	P	A	A	A	A	A	A	A	P	A	P	P	A	A	A	A	A	P	A	A	A	A	A	A	A	A	A	P	A	A	A	A	A	A	P	P	A	A	A
			1089	12	29738	A	A	A	A	A	P	A	A	A	A	A	A	A	P	A	P	P	A	A	A	A	A	P	A	A	A	A	A	A	A	A	A	P	A	A	A	A	A	A	P	P	A	A	A
			1090	12	29739	A	A	A	A	A	P	A	A	A	A	A	A	A	P	A	P	P	A	A	A	A	A	P	A	A	A	A	A	A	A	A	A	P	A	A	A	A	A	A	P	P	A	A	A
			1091	12	29740	A	A	A	A	A	P	A	A	A	A	A	A	A	P	A	P	P	A	A	A	A	A	P	A	A	A	A	A	A	A	A	A	P	A	A	A	A	A	A	P	P	A	A	A
			1092	12	29741	A	A	A	A	A	P	A	A	A	A	A	A	A	P	A	P	P	A	A	A	A	A	P	A	A	A	A	A	A	A	A	A	P	A	A	A	A	A	A	P	P	A	A	A
			1093	12	29742	A	A	A	A	A	P	A	A	A	A	A	A	A	P	A	P	P	A	A	A	A	A	P	A	A	A	A	A	A	A	A	A	P	A	A	A	A	A	A	P	P	A	A	A
			1094	12	29743	A	A	A	A	A	P	A	A	A	A	A	A	A	P	A	P	P	A	A	A	A	A	P	A	A	A	A	A	A	A	A	A	P	A	A	A	A	A	A	P	P	A	A	A
			1095	12	29744	A	A	A	A	A	P	A	A	A	A	A	A	A	P	A	P	P	A	A	A	A	A	P	A	A	A	A	A	A	A	A	A	P	A	A	A	A	A	A	P	P	A	A	A
			1096	12	29745	A	A	A	A	A	P	A	A	A	A	A	A	A	P	A	P	P	A	A	A	A	A	P	A	A	A	A	A	A	A	A	A	P	A	A	A	A	A	A	P	P	A	A	A
			1097	12	29747	A	A	A	A	A	P	A	A	A	A	A	A	A	P	A	P	P	A	A	A	A	A	P	A	A	A	A	A	A	A	A	A	P	A	A	A	A	A	A	P	P	A	A	A
			1098	12	29749	A	A	A	A	A	P	A	A	A	A	A	A	A	P	A	P	P	A	A	A	A	A	P	A	A	A	A	A	A	A	A	A	P	A	A	A	A	A	A	P	P	A	A	A
			1099	12	29750	A	A	A	A	A	P	A	A	A	A	A	A	A	P	A	P	P	A	A	A	A	A	P	A	A	A	A	A	A	A	A	A	P	A	A	A	A	A	A	P	P	A	A	A
			1100	12	29751	A	A	A	A	A	P	A	A	A	A	A	A	A	P	A	P	P	A	A	A	A	A	P	A	A	A	A	A	A	A	A	A	P	A	A	A	A	A	A	P	P	A	A	A
			1101	12	29752	A	A	A	A	A	P	A	A	A	A	A	A	A	P	A	P	P	A	A	A	A	A	P	A	A	A	A	A	A	A	A	A	P	A	A	A	A	A	A	P	P	A	A	A
			1102	12	29753	A	A	A	A	A	P	A	A	A	A	A	A	A	P	A	P	P	A	A	A	A	A	P	A	A	A	A	A	A	A	A	A	P	A	A	A	A	A	A	P	P	A	A	A
			1103	12	29755	A	A	A	A	A	P	A	A	A	A	A	A	A	P	A	P	P	A	A	A	A	A	P	A	A	A	A	A	A	A	A	A	P	A	A	A	A	A	A	P	P	A	A	A
			1104	12	29756	A	A	A	A	A	P	A	A	A	A	A	A	A	P	A	P	P	A	A	A	A	A	P	A	A	A	A	A	A	A	A	A	P	A	A	A	A	A	A	P	P	A	A	A
			1105	12	29757	A	A	A	A	A	P	A	A	A	A	A	A	A	P	A	P	P	A	A	A	A	A	P	A	A	A	A	A	A	A	A	A	P	A	A	A	A	A	A	P	P	A	A	A
			1106	12	29758	A	A	A	A	A	P	A	A	A	A	A	A	A	P	A	P	P	A	A	A	A	A	P	A	A	A	A	A	A	A	A	A	P	A	A	A	A	A	A	P	P	A	A	A
			1107	12	29759	A	A	A	A	A	P	A	A	A	A	A	A	A	P	A	P	P	A	A	A	A	A	P	A	A	A	A	A	A	A	A	A	P	A	A	A	A	A	A	P	P	A	A	A
			1108	12	29760	A	A	A	A	A	P	A	A	A	A	A	A	A	P	A	P	P	A	A	A	A	A	P	A	A	A	A	A	A	A	A	A	P	A	A	A	A	A	A	P	P	A	A	A
			1109	12	29762	A	A	A	A	A	P	A	A	A	A	A	A	A	P	A	P	P	A	A	A	A	A	P	A	A	A	A	A	A	A	A	A	P	A	A	A	A	A	A	P	P	A	A	A
			1110	12	29763	A	A	A	A	A	P	A	A	A	A	A	A	A	P	A	P	P	A	A	A	A	A	P	A	A	A	A	A	A	A	A	A	P	A	A	A	A	A	A	P	P	A	A	A
			1111	12	29764	A	A	A	A	A	P	A	A	A	A	A	A	A	P	A	P	P	A	A	A	A	A	P	A	A	A	A	A	A	A	A	A	P	A	A	A	A	A	A	P	P	A	A	A
			1112	12	29766	A	A	A	A	A	P	A	A	A	A	A	A	A	P	A	P	P	A	A	A	A	A	P	A	A	A	A	A	A	A	A	A	P	A	A	A	A	A	A	P	P	A	A	A
			1113	12	29767	A	A	A	A	A	P	A	A	A	A	A	A	A	P	A	P	P	A	A	A	A	A	P	A	A	A	A	A	A	A	A	A	P	A	A	A	A	A	A	P	P	A	A	A
			1114	12	29769	A	A	A	A	A	P	A	A	A	A	A	A	A	P	A	P	P	A	A	A	A	A	P	A	A	A	A	A	A	A	A	A	P	A	A	A	A	A	A	P	P	A	A	A
			1115	12	29771	A	A	A	A	A	P	A	A	A	A	A	A	A	P	A	P	P	A	A	A	A	A	P	A	A	A	A	A	A	A	A	A	P	A	A	A	A	A	A	P	P	A	A	A
			1116	12	29772	A	A	A	A	A	P	A	A	A	A	A	A	A	P	A	P	P	A	A	A	A	A	P	A	A	A	A	A	A	A	A	A	P	A	A	A	A	A	A	P	P	A	A	A
			1117	12	29773	A	A	A	A	A	P	A	A	A	A	A	A	A	P	A	P	P	A	A	A	A	A	P	A	A	A	A	A	A	A	A	A	P	A	A	A	A	A	A	P	P	A	A	A
			1118	12	29776	A	A	A	A	A	P	A	A	A	A	A	A	A	P	A	P	P	A	A	A	A	A	P	A	A	A	A	A	A	A	A	A	P	A	A	A	A	A	A	P	P	A	A	A
			1119	12	29777	A	A	A	A	A	P	A	A	A	A	A	A	A	P	A	P	P	A	A	A	A	A	P	A	A	A	A	A	A	A	A	A	P	A	A	A	A	A	A	P	P	A	A	A
			1120	12	29780	A	A	A	A	A	P	A	A	A	A	A	A	A	P	A	P	P	A	A	A	A	A	P	A	A	A	A	A	A	A	A	A	P	A	A	A	A	A	A	P	P	A	A	A
			1121	12	29784	A	A	A	A	A	P	A	A	A	A	A	A	A	P	A	P	P	A	A	A	A	A	P	A	A	A	A	A	A	A	A	A	P	A	A	A	A	A	A	P	P	A	A	A
			1122	12	29785	A	A	A	A	A	P	A	A	A	A	A	A	A	P	A	P	P	A	A	A	A	A	P	A	A	A	A	A	A	A	A	A	P	A	A	A	A	A	A	P	P	A	A	A
			1123	12	29786	A	A	A	A	A	P	A	A	A	A	A	A	A	P	A	P	P	A	A	A	A	A	P	A	A	A	A	A	A	A	A	A	P	A	A	A	A	A	A	P	P	A	A	A
			1124	12	29787	A	A	A	A	A	P	A	A	A	A	A	A	A	P	A	P	P	A	A	A	A	A	P	A	A	A	A	A	A	A	A	A	P	A	A	A	A	A	A	P	P	A	A	A
			1125	12	29788	A	A	A	A	A	P	A	A	A	A	A	A	A	P	A	P	P	A	A	A	A	A	P	A	A	A	A	A	A	A	A	A	P	A	A	A	A	A	A	P	P	A	A	A
			1126	12	29789	A	A	A	A	A	P	A	A	A	A	A	A	A	P	A	P	P	A	A	A	A	A	P	A	A	A	A	A	A	A	A	A	P	A	A	A	A	A	A	P	P	A	A	A
			1127	12	29791	A	A	A	A	A	P	A	A	A	A	A	A	A	P	A	P	P	A	A	A	A	A	P	A	A	A	A	A	A	A	A	A	P	A	A	A	A	A	A	P	P	A	A	A
			1128	12	29792	A	A	A	A	A	P	A	A	A	A	A	A	A	P	A	P	P	A	A	A	A	A	P	A	A	A	A	A	A	A	A	A	P	A	A	A	A	A	A	P	P	A	A	A
			1129	12	29794	A	A	A	A	A	P	A	A	A	A	A	A	A	P	A	P	P	A	A	A	A	A	P	A	A	A	A	A	A	A	A	A	P	A	A	A	A	A	A	P	P	A	A	A
			1130	12	29795	A	A	A	A	A	P	A	A	A	A	A	A	A	P	A	P	P	A	A	A	A	A	P	A	A	A	A	A	A	A	A	A	P	A	A	A	A	A	A	P	P	A	A	A
			1131	12	29830	A	A	A	A	A	P	A	A	A	A	A	A	A	P	A	P	P	A	A	A	A	A	P	A	A	A	A	A	A	A	A	A	P	A	A	A	A	A	A	P	P	A	A	A
			1132	12	29831	A	A	A	A	A	P	A	A	A	A	A	A	A	P	A	P	P	A	A	A	A	A	P	A	A	A	A	A	A	A	A	A	P	A	A	A	A	A	A	P	P	A	A	A
			1133	12	29832	A	A	A	A	A	P	A	A	A	A	A	A	A	P	A	P	P	A	A	A	A	A	P	A	A	A	A	A	A	A	A	A	P	A	A	A	A	A	A	P	P	A	A	A
			1134	12	29833	A	A	A	A	A	P	A	A	A	A	A	A	A	P	A	P	P	A	A	A	A	A	P	A	A	A	A	A	A	A	A	A	P	A	A	A	A	A	A	P	P	A	A	A
			1135	12	29835	A	A	A	A	A	P	A	A	A	A	A	A	A	P	A	P	P	A	A	A	A	A	P	A	A	A	A	A	A	A	A	A	P	A	A	A	A	A	A	P	P	A	A	A
			1136	12	29837	A	A	A	A	A	P	A	A	A	A	A	A	A	P	A	P	P	A	A	A	A	A	P	A	A	A	A	A	A	A	A	A	P	A	A	A	A	A	A	P	P	A	A	A
			1137	12	29838	A	A	A	A	A	P	A	A	A	A	A	A	A	P	A	P	P	A	A	A	A	A	P	A	A	A	A	A	A	A	A	A	P	A	A	A	A	A	A	P	P	A	A	A
			1138	12	29839	A	A	A	A	A	P	A	A	A	A	A	A	A	P	A	P	P	A	A	A	A	A	P	A	A	A	A	A	A	A	A	A	P	A	A	A	A	A	A	P	P	A	A	A
			1139	12	29841	A	A	A	A	A	P	A	A	A	A	A	A	A	P	A	P	P	A	A	A	A	A	P	A	A	A	A	A	A	A	A	A	P	A	A	A	A	A	A	P	P	A	A	A
			1140	12	29842	A	A	A	A	A	P	A	A	A	A	A	A	A	P	A	P	P	A	A	A	A	A	P	A	A	A	A	A	A	A	A	A	P	A	A	A	A	A	A	P	P	A	A	A
			1141	12	29843	A	A	A	A	A	P	A	A	A	A	A	A	A	P	A	P	P	A	A	A	A	A	P	A	A	A	A	A	A	A	A	A	P	A	A	A	A	A	A	P	P	A	A	A
			1142	12	29844	A	A	A	A	A	P	A	A	A	A	A	A	A	P	A	P	P	A	A	A	A	A	P	A	A	A	A	A	A	A	A	A	P	A	A	A	A	A	A	P	P	A	A	A
			1143	12	29845	A	A	A	A	A	P	A	A	A	A	A	A	A	P	A	P	P	A	A	A	A	A	P	A	A	A	A	A	A	A	A	A	P	A	A	A	A	A	A	P	P	A	A	A
			1144	12	29847	A	A	A	A	A	P	A	A	A	A	A	A	A	P	A	P	P	A	A	A	A	A	P	A	A	A	A	A	A	A	A	A	P	A	A	A	A	A	A	P	P	A	A	A
			1145	12	29850	A	A	A	A	A	P	A	A	A	A	A	A	A	P	A	P	P	A	A	A	A	A	P	A	A	A	A	A	A	A	A	A	P	A	A	A	A	A	A	P	P	A	A	A
			1146	12	29851	A	A	A	A	A	P	A	A	A	A	A	A	A	P	A	P	P	A	A	A	A	A	P	A	A	A	A	A	A	A	A	A	P	A	A	A	A	A	A	P	P	A	A	A
			1147	12	29852	A	A	A	A	A	P	A	A	A	A	A	A	A	P	A	P	P	A	A	A	A	A	P	A	A	A	A	A	A	A	A	A	P	A	A	A	A	A	A	P	P	A	A	A
			1148	12	29854	A	A	A	A	A	P	A	A	A	A	A	A	A	P	A	P	P	A	A	A	A	A	P	A	A	A	A	A	A	A	A	A	P	A	A	A	A	A	A	P	P	A	A	A
			1149	12	29857	A	A	A	A	A	P	A	A	A	A	A	A	A	P	A	P	P	A	A	A	A	A	P	A	A	A	A	A	A	A	A	A	P	A	A	A	A	A	A	P	P	A	A	A
			1150	12	29858	A	A	A	A	A	P	A	A	A	A	A	A	A	P	A	P	P	A	A	A	A	A	P	A	A	A	A	A	A	A	A	A	P	A	A	A	A	A	A	P	P	A	A	A
			1151	12	29861	A	A	A	A	A	P	A	A	A	A	A	A	A	P	A	P	P	A	A	A	A	A	P	A	A	A	A	A	A	A	A	A	P	A	A	A	A	A	A	P	P	A	A	A
			1152	12	29863	A	A	A	A	A	P	A	A	A	A	A	A	A	P	A	P	P	A	A	A	A	A	P	A	A	A	A	A	A	A	A	A	P	A	A	A	A	A	A	P	P	A	A	A
			1153	12	29865	A	A	A	A	A	P	A	A	A	A	A	A	A	P	A	P	P	A	A	A	A	A	P	A	A	A	A	A	A	A	A	A	P	A	A	A	A	A	A	P	P	A	A	A
			1154	12	29866	A	A	A	A	A	P	A	A	A	A	A	A	A	P	A	P	P	A	A	A	A	A	P	A	A	A	A	A	A	A	A	A	P	A	A	A	A	A	A	P	P	A	A	A
			1155	12	29867	A	A	A	A	A	P	A	A	A	A	A	A	A	P	A	P	P	A	A	A	A	A	P	A	A	A	A	A	A	A	A	A	P	A	A	A	A	A	A	P	P	A	A	A
			1156	12	29868	A	A	A	A	A	P	A	A	A	A	A	A	A	P	A	P	P	A	A	A	A	A	P	A	A	A	A	A	A	A	A	A	P	A	A	A	A	A	A	P	P	A	A	A
			1157	12	29870	A	A	A	A	A	P	A	A	A	A	A	A	A	P	A	P	P	A	A	A	A	A	P	A	A	A	A	A	A	A	A	A	P	A	A	A	A	A	A	P	P	A	A	A
			1158	12	29872	A	A	A	A	A	P	A	A	A	A	A	A	A	P	A	P	P	A	A	A	A	A	P	A	A	A	A	A	A	A	A	A	P	A	A	A	A	A	A	P	P	A	A	A
			1159	12	29873	A	A	A	A	A	P	A	A	A	A	A	A	A	P	A	P	P	A	A	A	A	A	P	A	A	A	A	A	A	A	A	A	P	A	A	A	A	A	A	P	P	A	A	A
			1160	12	29875	A	A	A	A	A	P	A	A	A	A	A	A	A	P	A	P	P	A	A	A	A	A	P	A	A	A	A	A	A	A	A	A	P	A	A	A	A	A	A	P	P	A	A	A
			1161	12	29878	A	A	A	A	A	P	A	A	A	A	A	A	A	P	A	P	P	A	A	A	A	A	P	A	A	A	A	A	A	A	A	A	P	A	A	A	A	A	A	P	P	A	A	A
			1162	12	29880	A	A	A	A	A	P	A	A	A	A	A	A	A	P	A	P	P	A	A	A	A	A	P	A	A	A	A	A	A	A	A	A	P	A	A	A	A	A	A	P	P	A	A	A
			1163	12	29884	A	A	A	A	A	P	A	A	A	A	A	A	A	P	A	P	P	A	A	A	A	A	P	A	A	A	A	A	A	A	A	A	P	A	A	A	A	A	A	P	P	A	A	A
			1164	12	29891	A	A	A	A	A	P	A	A	A	A	A	A	A	P	A	P	P	A	A	A	A	A	P	A	A	A	A	A	A	A	A	A	P	A	A	A	A	A	A	P	P	A	A	A
			1165	12	29894	A	A	A	A	A	P	A	A	A	A	A	A	A	P	A	P	P	A	A	A	A	A	P	A	A	A	A	A	A	A	A	A	P	A	A	A	A	A	A	P	P	A	A	A
			1166	12	29965	A	A	A	A	A	P	A	A	A	A	A	A	A	P	A	P	P	A	A	A	A	A	P	A	A	A	A	A	A	A	A	A	P	A	A	A	A	A	A	P	P	A	A	A
			1167	12	29998	A	A	A	A	A	P	A	A	A	A	A	A	A	P	A	P	P	A	A	A	A	A	P	A	A	A	A	A	A	A	A	A	P	A	A	A	A	A	A	P	P	A	A	A
			1168	12	29999	A	A	A	A	A	P	A	A	A	A	A	A	A	P	A	P	P	A	A	A	A	A	P	A	A	A	A	A	A	A	A	A	P	A	A	A	A	A	A	P	P	A	A	A
			1169	12	30002	A	A	A	A	A	P	A	A	A	A	A	A	A	P	A	P	P	A	A	A	A	A	P	A	A	A	A	A	A	A	A	A	P	A	A	A	A	A	A	P	P	A	A	A
			1170	12	30212	A	A	A	A	A	P	A	A	A	A	A	A	A	P	A	P	P	A	A	A	A	A	P	A	A	A	A	A	A	A	A	A	P	A	A	A	A	A	A	P	P	A	A	A
			1171	12	30230	A	A	A	A	A	P	A	A	A	A	A	A	A	P	A	P	P	A	A	A	A	A	P	A	A	A	A	A	A	A	A	A	P	A	A	A	A	A	A	P	P	A	A	A
			1172	12	30232	A	A	A	A	A	P	A	A	A	A	A	A	A	P	A	P	P	A	A	A	A	A	P	A	A	A	A	A	A	A	A	A	P	A	A	A	A	A	A	P	P	A	A	A
			1173	12	30238	A	A	A	A	A	P	A	A	A	A	A	A	A	P	A	P	P	A	A	A	A	A	P	A	A	A	A	A	A	A	A	A	P	A	A	A	A	A	A	P	P	A	A	A
			1174	12	30239	A	A	A	A	A	P	A	A	A	A	A	A	A	P	A	P	P	A	A	A	A	A	P	A	A	A	A	A	A	A	A	A	P	A	A	A	A	A	A	P	P	A	A	A
			1175	12	30240	A	A	A	A	A	P	A	A	A	A	A	A	A	P	A	P	P	A	A	A	A	A	P	A	A	A	A	A	A	A	A	A	P	A	A	A	A	A	A	P	P	A	A	A
			1176	12	30245	A	A	A	A	A	P	A	A	A	A	A	A	A	P	A	P	P	A	A	A	A	A	P	A	A	A	A	A	A	A	A	A	P	A	A	A	A	A	A	P	P	A	A	A
			1177	12	30247	A	A	A	A	A	P	A	A	A	A	A	A	A	P	A	P	P	A	A	A	A	A	P	A	A	A	A	A	A	A	A	A	P	A	A	A	A	A	A	P	P	A	A	A
			1178	12	30251	A	A	A	A	A	P	A	A	A	A	A	A	A	P	A	P	P	A	A	A	A	A	P	A	A	A	A	A	A	A	A	A	P	A	A	A	A	A	A	P	P	A	A	A
			1179	12	30303	A	A	A	A	A	P	A	A	A	A	A	A	A	P	A	P	P	A	A	A	A	A	P	A	A	A	A	A	A	A	A	A	P	A	A	A	A	A	A	P	P	A	A	A
			1180	12	30586	A	A	A	A	A	P	A	A	A	A	A	A	A	P	A	P	P	A	A	A	A	A	P	A	A	A	A	A	A	A	A	A	P	A	A	A	A	A	A	P	P	A	A	A
			1181	12	30601	A	A	A	A	A	P	A	A	A	A	A	A	A	P	A	P	P	A	A	A	A	A	P	A	A	A	A	A	A	A	A	A	P	A	A	A	A	A	A	P	P	A	A	A
			1182	12	30604	A	A	A	A	A	P	A	A	A	A	A	A	A	P	A	P	P	A	A	A	A	A	P	A	A	A	A	A	A	A	A	A	P	A	A	A	A	A	A	P	P	A	A	A
			1183	12	30613	A	A	A	A	A	P	A	A	A	A	A	A	A	P	A	P	P	A	A	A	A	A	P	A	A	A	A	A	A	A	A	A	P	A	A	A	A	A	A	P	P	A	A	A
			1184	12	30614	A	A	A	A	A	P	A	A	A	A	A	A	A	P	A	P	P	A	A	A	A	A	P	A	A	A	A	A	A	A	A	A	P	A	A	A	A	A	A	P	P	A	A	A
			1185	12	30616	A	A	A	A	A	P	A	A	A	A	A	A	A	P	A	P	P	A	A	A	A	A	P	A	A	A	A	A	A	A	A	A	P	A	A	A	A	A	A	P	P	A	A	A
			1186	12	30617	A	A	A	A	A	P	A	A	A	A	A	A	A	P	A	P	P	A	A	A	A	A	P	A	A	A	A	A	A	A	A	A	P	A	A	A	A	A	A	P	P	A	A	A
			1187	12	30619	A	A	A	A	A	P	A	A	A	A	A	A	A	P	A	P	P	A	A	A	A	A	P	A	A	A	A	A	A	A	A	A	P	A	A	A	A	A	A	P	P	A	A	A
			1188	12	30620	A	A	A	A	A	P	A	A	A	A	A	A	A	P	A	P	P	A	A	A	A	A	P	A	A	A	A	A	A	A	A	A	P	A	A	A	A	A	A	P	P	A	A	A
			1189	12	30621	A	A	A	A	A	P	A	A	A	A	A	A	A	P	A	P	P	A	A	A	A	A	P	A	A	A	A	A	A	A	A	A	P	A	A	A	A	A	A	P	P	A	A	A
			1190	12	30622	A	A	A	A	A	P	A	A	A	A	A	A	A	P	A	P	P	A	A	A	A	A	P	A	A	A	A	A	A	A	A	A	P	A	A	A	A	A	A	P	P	A	A	A
			1191	12	30624	A	A	A	A	A	P	A	A	A	A	A	A	A	P	A	P	P	A	A	A	A	A	P	A	A	A	A	A	A	A	A	A	P	A	A	A	A	A	A	P	P	A	A	A
			1192	12	30626	A	A	A	A	A	P	A	A	A	A	A	A	A	P	A	P	P	A	A	A	A	A	P	A	A	A	A	A	A	A	A	A	P	A	A	A	A	A	A	P	P	A	A	A
			1193	12	30628	A	A	A	A	A	P	A	A	A	A	A	A	A	P	A	P	P	A	A	A	A	A	P	A	A	A	A	A	A	A	A	A	P	A	A	A	A	A	A	P	P	A	A	A
			1194	12	30635	A	A	A	A	A	P	A	A	A	A	A	A	A	P	A	P	P	A	A	A	A	A	P	A	A	A	A	A	A	A	A	A	P	A	A	A	A	A	A	P	P	A	A	A
			1195	12	30637	A	A	A	A	A	P	A	A	A	A	A	A	A	P	A	P	P	A	A	A	A	A	P	A	A	A	A	A	A	A	A	A	P	A	A	A	A	A	A	P	P	A	A	A
			1196	12	30638	A	A	A	A	A	P	A	A	A	A	A	A	A	P	A	P	P	A	A	A	A	A	P	A	A	A	A	A	A	A	A	A	P	A	A	A	A	A	A	P	P	A	A	A
			1197	12	30643	A	A	A	A	A	P	A	A	A	A	A	A	A	P	A	P	P	A	A	A	A	A	P	A	A	A	A	A	A	A	A	A	P	A	A	A	A	A	A	P	P	A	A	A
			1198	12	30644	A	A	A	A	A	P	A	A	A	A	A	A	A	P	A	P	P	A	A	A	A	A	P	A	A	A	A	A	A	A	A	A	P	A	A	A	A	A	A	P	P	A	A	A
			1199	12	30646	A	A	A	A	A	P	A	A	A	A	A	A	A	P	A	P	P	A	A	A	A	A	P	A	A	A	A	A	A	A	A	A	P	A	A	A	A	A	A	P	P	A	A	A
			1200	12	30647	A	A	A	A	A	P	A	A	A	A	A	A	A	P	A	P	P	A	A	A	A	A	P	A	A	A	A	A	A	A	A	A	P	A	A	A	A	A	A	P	P	A	A	A
			1201	12	30653	A	A	A	A	A	P	A	A	A	A	A	A	A	P	A	P	P	A	A	A	A	A	P	A	A	A	A	A	A	A	A	A	P	A	A	A	A	A	A	P	P	A	A	A
			1202	12	30654	A	A	A	A	A	P	A	A	A	A	A	A	A	P	A	P	P	A	A	A	A	A	P	A	A	A	A	A	A	A	A	A	P	A	A	A	A	A	A	P	P	A	A	A
			1203	12	30655	A	A	A	A	A	P	A	A	A	A	A	A	A	P	A	P	P	A	A	A	A	A	P	A	A	A	A	A	A	A	A	A	P	A	A	A	A	A	A	P	P	A	A	A
			1204	12	30656	A	A	A	A	A	P	A	A	A	A	A	A	A	P	A	P	P	A	A	A	A	A	P	A	A	A	A	A	A	A	A	A	P	A	A	A	A	A	A	P	P	A	A	A
			1205	12	30658	A	A	A	A	A	P	A	A	A	A	A	A	A	P	A	P	P	A	A	A	A	A	P	A	A	A	A	A	A	A	A	A	P	A	A	A	A	A	A	P	P	A	A	A
			1206	12	30661	A	A	A	A	A	P	A	A	A	A	A	A	A	P	A	P	P	A	A	A	A	A	P	A	A	A	A	A	A	A	A	A	P	A	A	A	A	A	A	P	P	A	A	A
			1207	12	30668	A	A	A	A	A	P	A	A	A	A	A	A	A	P	A	P	P	A	A	A	A	A	P	A	A	A	A	A	A	A	A	A	P	A	A	A	A	A	A	P	P	A	A	A
			1208	12	30669	A	A	A	A	A	P	A	A	A	A	A	A	A	P	A	P	P	A	A	A	A	A	P	A	A	A	A	A	A	A	A	A	P	A	A	A	A	A	A	P	P	A	A	A
			1209	12	30671	A	A	A	A	A	P	A	A	A	A	A	A	A	P	A	P	P	A	A	A	A	A	P	A	A	A	A	A	A	A	A	A	P	A	A	A	A	A	A	P	P	A	A	A
			1210	12	30674	A	A	A	A	A	P	A	A	A	A	A	A	A	P	A	P	P	A	A	A	A	A	P	A	A	A	A	A	A	A	A	A	P	A	A	A	A	A	A	P	P	A	A	A
			1211	12	30676	A	A	A	A	A	P	A	A	A	A	A	A	A	P	A	P	P	A	A	A	A	A	P	A	A	A	A	A	A	A	A	A	P	A	A	A	A	A	A	P	P	A	A	A
			1212	12	30679	A	A	A	A	A	P	A	A	A	A	A	A	A	P	A	P	P	A	A	A	A	A	P	A	A	A	A	A	A	A	A	A	P	A	A	A	A	A	A	P	P	A	A	A
			1213	12	30686	A	A	A	A	A	P	A	A	A	A	A	A	A	P	A	P	P	A	A	A	A	A	P	A	A	A	A	A	A	A	A	A	P	A	A	A	A	A	A	P	P	A	A	A
			1214	12	30687	A	A	A	A	A	P	A	A	A	A	A	A	A	P	A	P	P	A	A	A	A	A	P	A	A	A	A	A	A	A	A	A	P	A	A	A	A	A	A	P	P	A	A	A
			1215	12	30688	A	A	A	A	A	P	A	A	A	A	A	A	A	P	A	P	P	A	A	A	A	A	P	A	A	A	A	A	A	A	A	A	P	A	A	A	A	A	A	P	P	A	A	A
			1216	12	30689	A	A	A	A	A	P	A	A	A	A	A	A	A	P	A	P	P	A	A	A	A	A	P	A	A	A	A	A	A	A	A	A	P	A	A	A	A	A	A	P	P	A	A	A
			1217	12	30690	A	A	A	A	A	P	A	A	A	A	A	A	A	P	A	P	P	A	A	A	A	A	P	A	A	A	A	A	A	A	A	A	P	A	A	A	A	A	A	P	P	A	A	A
			1218	12	30691	A	A	A	A	A	P	A	A	A	A	A	A	A	P	A	P	P	A	A	A	A	A	P	A	A	A	A	A	A	A	A	A	P	A	A	A	A	A	A	P	P	A	A	A
			1219	12	30694	A	A	A	A	A	P	A	A	A	A	A	A	A	P	A	P	P	A	A	A	A	A	P	A	A	A	A	A	A	A	A	A	P	A	A	A	A	A	A	P	P	A	A	A
			1220	12	30695	A	A	A	A	A	P	A	A	A	A	A	A	A	P	A	P	P	A	A	A	A	A	P	A	A	A	A	A	A	A	A	A	P	A	A	A	A	A	A	P	P	A	A	A
			1221	12	30697	A	A	A	A	A	P	A	A	A	A	A	A	A	P	A	P	P	A	A	A	A	A	P	A	A	A	A	A	A	A	A	A	P	A	A	A	A	A	A	P	P	A	A	A
			1222	12	30699	A	A	A	A	A	P	A	A	A	A	A	A	A	P	A	P	P	A	A	A	A	A	P	A	A	A	A	A	A	A	A	A	P	A	A	A	A	A	A	P	P	A	A	A
			1223	12	30700	A	A	A	A	A	P	A	A	A	A	A	A	A	P	A	P	P	A	A	A	A	A	P	A	A	A	A	A	A	A	A	A	P	A	A	A	A	A	A	P	P	A	A	A
			1224	12	30702	A	A	A	A	A	P	A	A	A	A	A	A	A	P	A	P	P	A	A	A	A	A	P	A	A	A	A	A	A	A	A	A	P	A	A	A	A	A	A	P	P	A	A	A
			1225	12	30703	A	A	A	A	A	P	A	A	A	A	A	A	A	P	A	P	P	A	A	A	A	A	P	A	A	A	A	A	A	A	A	A	P	A	A	A	A	A	A	P	P	A	A	A
			1226	12	30709	A	A	A	A	A	P	A	A	A	A	A	A	A	P	A	P	P	A	A	A	A	A	P	A	A	A	A	A	A	A	A	A	P	A	A	A	A	A	A	P	P	A	A	A
			1227	12	30711	A	A	A	A	A	P	A	A	A	A	A	A	A	P	A	P	P	A	A	A	A	A	P	A	A	A	A	A	A	A	A	A	P	A	A	A	A	A	A	P	P	A	A	A
			1228	12	30712	A	A	A	A	A	P	A	A	A	A	A	A	A	P	A	P	P	A	A	A	A	A	P	A	A	A	A	A	A	A	A	A	P	A	A	A	A	A	A	P	P	A	A	A
			1229	12	30713	A	A	A	A	A	P	A	A	A	A	A	A	A	P	A	P	P	A	A	A	A	A	P	A	A	A	A	A	A	A	A	A	P	A	A	A	A	A	A	P	P	A	A	A
			1230	12	30714	A	A	A	A	A	P	A	A	A	A	A	A	A	P	A	P	P	A	A	A	A	A	P	A	A	A	A	A	A	A	A	A	P	A	A	A	A	A	A	P	P	A	A	A
			1231	12	30715	A	A	A	A	A	P	A	A	A	A	A	A	A	P	A	P	P	A	A	A	A	A	P	A	A	A	A	A	A	A	A	A	P	A	A	A	A	A	A	P	P	A	A	A
			1232	12	30716	A	A	A	A	A	P	A	A	A	A	A	A	A	P	A	P	P	A	A	A	A	A	P	A	A	A	A	A	A	A	A	A	P	A	A	A	A	A	A	P	P	A	A	A
			1233	12	30719	A	A	A	A	A	P	A	A	A	A	A	A	A	P	A	P	P	A	A	A	A	A	P	A	A	A	A	A	A	A	A	A	P	A	A	A	A	A	A	P	P	A	A	A
			1234	12	30721	A	A	A	A	A	P	A	A	A	A	A	A	A	P	A	P	P	A	A	A	A	A	P	A	A	A	A	A	A	A	A	A	P	A	A	A	A	A	A	P	P	A	A	A
			1235	12	30723	A	A	A	A	A	P	A	A	A	A	A	A	A	P	A	P	P	A	A	A	A	A	P	A	A	A	A	A	A	A	A	A	P	A	A	A	A	A	A	P	P	A	A	A
			1236	12	30724	A	A	A	A	A	P	A	A	A	A	A	A	A	P	A	P	P	A	A	A	A	A	P	A	A	A	A	A	A	A	A	A	P	A	A	A	A	A	A	P	P	A	A	A
			1237	12	30725	A	A	A	A	A	P	A	A	A	A	A	A	A	P	A	P	P	A	A	A	A	A	P	A	A	A	A	A	A	A	A	A	P	A	A	A	A	A	A	P	P	A	A	A
			1238	12	30727	A	A	A	A	A	P	A	A	A	A	A	A	A	P	A	P	P	A	A	A	A	A	P	A	A	A	A	A	A	A	A	A	P	A	A	A	A	A	A	P	P	A	A	A
			1239	12	30728	A	A	A	A	A	P	A	A	A	A	A	A	A	P	A	P	P	A	A	A	A	A	P	A	A	A	A	A	A	A	A	A	P	A	A	A	A	A	A	P	P	A	A	A
			1240	12	30731	A	A	A	A	A	P	A	A	A	A	A	A	A	P	A	P	P	A	A	A	A	A	P	A	A	A	A	A	A	A	A	A	P	A	A	A	A	A	A	P	P	A	A	A
			1241	12	30732	A	A	A	A	A	P	A	A	A	A	A	A	A	P	A	P	P	A	A	A	A	A	P	A	A	A	A	A	A	A	A	A	P	A	A	A	A	A	A	P	P	A	A	A
			1242	12	30735	A	A	A	A	A	P	A	A	A	A	A	A	A	P	A	P	P	A	A	A	A	A	P	A	A	A	A	A	A	A	A	A	P	A	A	A	A	A	A	P	P	A	A	A
			1243	12	30736	A	A	A	A	A	P	A	A	A	A	A	A	A	P	A	P	P	A	A	A	A	A	P	A	A	A	A	A	A	A	A	A	P	A	A	A	A	A	A	P	P	A	A	A
			1244	12	30738	A	A	A	A	A	P	A	A	A	A	A	A	A	P	A	P	P	A	A	A	A	A	P	A	A	A	A	A	A	A	A	A	P	A	A	A	A	A	A	P	P	A	A	A
			1245	12	30739	A	A	A	A	A	P	A	A	A	A	A	A	A	P	A	P	P	A	A	A	A	A	P	A	A	A	A	A	A	A	A	A	P	A	A	A	A	A	A	P	P	A	A	A
			1246	12	30740	A	A	A	A	A	P	A	A	A	A	A	A	A	P	A	P	P	A	A	A	A	A	P	A	A	A	A	A	A	A	A	A	P	A	A	A	A	A	A	P	P	A	A	A
			1247	12	30743	A	A	A	A	A	P	A	A	A	A	A	A	A	P	A	P	P	A	A	A	A	A	P	A	A	A	A	A	A	A	A	A	P	A	A	A	A	A	A	P	P	A	A	A
			1248	12	30744	A	A	A	A	A	P	A	A	A	A	A	A	A	P	A	P	P	A	A	A	A	A	P	A	A	A	A	A	A	A	A	A	P	A	A	A	A	A	A	P	P	A	A	A
			1249	12	30745	A	A	A	A	A	P	A	A	A	A	A	A	A	P	A	P	P	A	A	A	A	A	P	A	A	A	A	A	A	A	A	A	P	A	A	A	A	A	A	P	P	A	A	A
			1250	12	30746	A	A	A	A	A	P	A	A	A	A	A	A	A	P	A	P	P	A	A	A	A	A	P	A	A	A	A	A	A	A	A	A	P	A	A	A	A	A	A	P	P	A	A	A
			1251	12	30748	A	A	A	A	A	P	A	A	A	A	A	A	A	P	A	P	P	A	A	A	A	A	P	A	A	A	A	A	A	A	A	A	P	A	A	A	A	A	A	P	P	A	A	A
			1252	12	30749	A	A	A	A	A	P	A	A	A	A	A	A	A	P	A	P	P	A	A	A	A	A	P	A	A	A	A	A	A	A	A	A	P	A	A	A	A	A	A	P	P	A	A	A
			1253	12	30750	A	A	A	A	A	P	A	A	A	A	A	A	A	P	A	P	P	A	A	A	A	A	P	A	A	A	A	A	A	A	A	A	P	A	A	A	A	A	A	P	P	A	A	A
			1254	12	30751	A	A	A	A	A	P	A	A	A	A	A	A	A	P	A	P	P	A	A	A	A	A	P	A	A	A	A	A	A	A	A	A	P	A	A	A	A	A	A	P	P	A	A	A
			1255	12	30752	A	A	A	A	A	P	A	A	A	A	A	A	A	P	A	P	P	A	A	A	A	A	P	A	A	A	A	A	A	A	A	A	P	A	A	A	A	A	A	P	P	A	A	A
			1256	12	30754	A	A	A	A	A	P	A	A	A	A	A	A	A	P	A	P	P	A	A	A	A	A	P	A	A	A	A	A	A	A	A	A	P	A	A	A	A	A	A	P	P	A	A	A
			1257	12	30756	A	A	A	A	A	P	A	A	A	A	A	A	A	P	A	P	P	A	A	A	A	A	P	A	A	A	A	A	A	A	A	A	P	A	A	A	A	A	A	P	P	A	A	A
			1258	12	30758	A	A	A	A	A	P	A	A	A	A	A	A	A	P	A	P	P	A	A	A	A	A	P	A	A	A	A	A	A	A	A	A	P	A	A	A	A	A	A	P	P	A	A	A
			1259	12	30759	A	A	A	A	A	P	A	A	A	A	A	A	A	P	A	P	P	A	A	A	A	A	P	A	A	A	A	A	A	A	A	A	P	A	A	A	A	A	A	P	P	A	A	A
			1260	12	30761	A	A	A	A	A	P	A	A	A	A	A	A	A	P	A	P	P	A	A	A	A	A	P	A	A	A	A	A	A	A	A	A	P	A	A	A	A	A	A	P	P	A	A	A
			1261	12	30762	A	A	A	A	A	P	A	A	A	A	A	A	A	P	A	P	P	A	A	A	A	A	P	A	A	A	A	A	A	A	A	A	P	A	A	A	A	A	A	P	P	A	A	A
			1262	12	30763	A	A	A	A	A	P	A	A	A	A	A	A	A	P	A	P	P	A	A	A	A	A	P	A	A	A	A	A	A	A	A	A	P	A	A	A	A	A	A	P	P	A	A	A
			1263	12	30765	A	A	A	A	A	P	A	A	A	A	A	A	A	P	A	P	P	A	A	A	A	A	P	A	A	A	A	A	A	A	A	A	P	A	A	A	A	A	A	P	P	A	A	A
			1264	12	30766	A	A	A	A	A	P	A	A	A	A	A	A	A	P	A	P	P	A	A	A	A	A	P	A	A	A	A	A	A	A	A	A	P	A	A	A	A	A	A	P	P	A	A	A
			1265	12	30767	A	A	A	A	A	P	A	A	A	A	A	A	A	P	A	P	P	A	A	A	A	A	P	A	A	A	A	A	A	A	A	A	P	A	A	A	A	A	A	P	P	A	A	A
			1266	12	30769	A	A	A	A	A	P	A	A	A	A	A	A	A	P	A	P	P	A	A	A	A	A	P	A	A	A	A	A	A	A	A	A	P	A	A	A	A	A	A	P	P	A	A	A
			1267	12	30773	A	A	A	A	A	P	A	A	A	A	A	A	A	P	A	P	P	A	A	A	A	A	P	A	A	A	A	A	A	A	A	A	P	A	A	A	A	A	A	P	P	A	A	A
			1268	12	30775	A	A	A	A	A	P	A	A	A	A	A	A	A	P	A	P	P	A	A	A	A	A	P	A	A	A	A	A	A	A	A	A	P	A	A	A	A	A	A	P	P	A	A	A
			1269	12	30776	A	A	A	A	A	P	A	A	A	A	A	A	A	P	A	P	P	A	A	A	A	A	P	A	A	A	A	A	A	A	A	A	P	A	A	A	A	A	A	P	P	A	A	A
			1270	12	30777	A	A	A	A	A	P	A	A	A	A	A	A	A	P	A	P	P	A	A	A	A	A	P	A	A	A	A	A	A	A	A	A	P	A	A	A	A	A	A	P	P	A	A	A
			1271	12	30780	A	A	A	A	A	P	A	A	A	A	A	A	A	P	A	P	P	A	A	A	A	A	P	A	A	A	A	A	A	A	A	A	P	A	A	A	A	A	A	P	P	A	A	A
			1272	12	30782	A	A	A	A	A	P	A	A	A	A	A	A	A	P	A	P	P	A	A	A	A	A	P	A	A	A	A	A	A	A	A	A	P	A	A	A	A	A	A	P	P	A	A	A
			1273	12	30783	A	A	A	A	A	P	A	A	A	A	A	A	A	P	A	P	P	A	A	A	A	A	P	A	A	A	A	A	A	A	A	A	P	A	A	A	A	A	A	P	P	A	A	A
			1274	12	30784	A	A	A	A	A	P	A	A	A	A	A	A	A	P	A	P	P	A	A	A	A	A	P	A	A	A	A	A	A	A	A	A	P	A	A	A	A	A	A	P	P	A	A	A
			1275	12	30787	A	A	A	A	A	P	A	A	A	A	A	A	A	P	A	P	P	A	A	A	A	A	P	A	A	A	A	A	A	A	A	A	P	A	A	A	A	A	A	P	P	A	A	A
			1276	12	30788	A	A	A	A	A	P	A	A	A	A	A	A	A	P	A	P	P	A	A	A	A	A	P	A	A	A	A	A	A	A	A	A	P	A	A	A	A	A	A	P	P	A	A	A
			1277	12	30790	A	A	A	A	A	P	A	A	A	A	A	A	A	P	A	P	P	A	A	A	A	A	P	A	A	A	A	A	A	A	A	A	P	A	A	A	A	A	A	P	P	A	A	A
			1278	12	30791	A	A	A	A	A	P	A	A	A	A	A	A	A	P	A	P	P	A	A	A	A	A	P	A	A	A	A	A	A	A	A	A	P	A	A	A	A	A	A	P	P	A	A	A
			1279	12	30792	A	A	A	A	A	P	A	A	A	A	A	A	A	P	A	P	P	A	A	A	A	A	P	A	A	A	A	A	A	A	A	A	P	A	A	A	A	A	A	P	P	A	A	A
			1280	12	30793	A	A	A	A	A	P	A	A	A	A	A	A	A	P	A	P	P	A	A	A	A	A	P	A	A	A	A	A	A	A	A	A	P	A	A	A	A	A	A	P	P	A	A	A
			1281	12	30795	A	A	A	A	A	P	A	A	A	A	A	A	A	P	A	P	P	A	A	A	A	A	P	A	A	A	A	A	A	A	A	A	P	A	A	A	A	A	A	P	P	A	A	A
			1282	12	30796	A	A	A	A	A	P	A	A	A	A	A	A	A	P	A	P	P	A	A	A	A	A	P	A	A	A	A	A	A	A	A	A	P	A	A	A	A	A	A	P	P	A	A	A
			1283	12	30797	A	A	A	A	A	P	A	A	A	A	A	A	A	P	A	P	P	A	A	A	A	A	P	A	A	A	A	A	A	A	A	A	P	A	A	A	A	A	A	P	P	A	A	A
			1284	12	30798	A	A	A	A	A	P	A	A	A	A	A	A	A	P	A	P	P	A	A	A	A	A	P	A	A	A	A	A	A	A	A	A	P	A	A	A	A	A	A	P	P	A	A	A
			1285	12	30800	A	A	A	A	A	P	A	A	A	A	A	A	A	P	A	P	P	A	A	A	A	A	P	A	A	A	A	A	A	A	A	A	P	A	A	A	A	A	A	P	P	A	A	A
			1286	12	30801	A	A	A	A	A	P	A	A	A	A	A	A	A	P	A	P	P	A	A	A	A	A	P	A	A	A	A	A	A	A	A	A	P	A	A	A	A	A	A	P	P	A	A	A
			1287	12	30802	A	A	A	A	A	P	A	A	A	A	A	A	A	P	A	P	P	A	A	A	A	A	P	A	A	A	A	A	A	A	A	A	P	A	A	A	A	A	A	P	P	A	A	A
			1288	12	30804	A	A	A	A	A	P	A	A	A	A	A	A	A	P	A	P	P	A	A	A	A	A	P	A	A	A	A	A	A	A	A	A	P	A	A	A	A	A	A	P	P	A	A	A
			1289	12	30805	A	A	A	A	A	P	A	A	A	A	A	A	A	P	A	P	P	A	A	A	A	A	P	A	A	A	A	A	A	A	A	A	P	A	A	A	A	A	A	P	P	A	A	A
			1290	12	30807	A	A	A	A	A	P	A	A	A	A	A	A	A	P	A	P	P	A	A	A	A	A	P	A	A	A	A	A	A	A	A	A	P	A	A	A	A	A	A	P	P	A	A	A
			1291	12	30810	A	A	A	A	A	P	A	A	A	A	A	A	A	P	A	P	P	A	A	A	A	A	P	A	A	A	A	A	A	A	A	A	P	A	A	A	A	A	A	P	P	A	A	A
			1292	12	30811	A	A	A	A	A	P	A	A	A	A	A	A	A	P	A	P	P	A	A	A	A	A	P	A	A	A	A	A	A	A	A	A	P	A	A	A	A	A	A	P	P	A	A	A
			1293	12	30812	A	A	A	A	A	P	A	A	A	A	A	A	A	P	A	P	P	A	A	A	A	A	P	A	A	A	A	A	A	A	A	A	P	A	A	A	A	A	A	P	P	A	A	A
			1294	12	30813	A	A	A	A	A	P	A	A	A	A	A	A	A	P	A	P	P	A	A	A	A	A	P	A	A	A	A	A	A	A	A	A	P	A	A	A	A	A	A	P	P	A	A	A
			1295	12	30915	A	A	A	A	A	P	A	A	A	A	A	A	A	P	A	P	P	A	A	A	A	A	P	A	A	A	A	A	A	A	A	A	P	A	A	A	A	A	A	P	P	A	A	A
			1296	12	30971	A	A	A	A	A	P	A	A	A	A	A	A	A	P	A	P	P	A	A	A	A	A	P	A	A	A	A	A	A	A	A	A	P	A	A	A	A	A	A	P	P	A	A	A
			1297	12	30980	A	A	A	A	A	P	A	A	A	A	A	A	A	P	A	P	P	A	A	A	A	A	P	A	A	A	A	A	A	A	A	A	P	A	A	A	A	A	A	P	P	A	A	A
			1298	12	30992	A	A	A	A	A	P	A	A	A	A	A	A	A	P	A	P	P	A	A	A	A	A	P	A	A	A	A	A	A	A	A	A	P	A	A	A	A	A	A	P	P	A	A	A
			1299	12	30994	A	A	A	A	A	P	A	A	A	A	A	A	A	P	A	P	P	A	A	A	A	A	P	A	A	A	A	A	A	A	A	A	P	A	A	A	A	A	A	P	P	A	A	A
			1300	12	30997	A	A	A	A	A	P	A	A	A	A	A	A	A	P	A	P	P	A	A	A	A	A	P	A	A	A	A	A	A	A	A	A	P	A	A	A	A	A	A	P	P	A	A	A
			1301	12	31000	A	A	A	A	A	P	A	A	A	A	A	A	A	P	A	P	P	A	A	A	A	A	P	A	A	A	A	A	A	A	A	A	P	A	A	A	A	A	A	P	P	A	A	A
			1302	12	31001	A	A	A	A	A	P	A	A	A	A	A	A	A	P	A	P	P	A	A	A	A	A	P	A	A	A	A	A	A	A	A	A	P	A	A	A	A	A	A	P	P	A	A	A
			1303	12	31002	A	A	A	A	A	P	A	A	A	A	A	A	A	P	A	P	P	A	A	A	A	A	P	A	A	A	A	A	A	A	A	A	P	A	A	A	A	A	A	P	P	A	A	A
			1304	12	31003	A	A	A	A	A	P	A	A	A	A	A	A	A	P	A	P	P	A	A	A	A	A	P	A	A	A	A	A	A	A	A	A	P	A	A	A	A	A	A	P	P	A	A	A
			1305	12	31004	A	A	A	A	A	P	A	A	A	A	A	A	A	P	A	P	P	A	A	A	A	A	P	A	A	A	A	A	A	A	A	A	P	A	A	A	A	A	A	P	P	A	A	A
			1306	12	31006	A	A	A	A	A	P	A	A	A	A	A	A	A	P	A	P	P	A	A	A	A	A	P	A	A	A	A	A	A	A	A	A	P	A	A	A	A	A	A	P	P	A	A	A
			1307	12	31007	A	A	A	A	A	P	A	A	A	A	A	A	A	P	A	P	P	A	A	A	A	A	P	A	A	A	A	A	A	A	A	A	P	A	A	A	A	A	A	P	P	A	A	A
			1308	12	31008	A	A	A	A	A	P	A	A	A	A	A	A	A	P	A	P	P	A	A	A	A	A	P	A	A	A	A	A	A	A	A	A	P	A	A	A	A	A	A	P	P	A	A	A
			1309	12	31011	A	A	A	A	A	P	A	A	A	A	A	A	A	P	A	P	P	A	A	A	A	A	P	A	A	A	A	A	A	A	A	A	P	A	A	A	A	A	A	P	P	A	A	A
			1310	12	31013	A	A	A	A	A	P	A	A	A	A	A	A	A	P	A	P	P	A	A	A	A	A	P	A	A	A	A	A	A	A	A	A	P	A	A	A	A	A	A	P	P	A	A	A
			1311	12	31014	A	A	A	A	A	P	A	A	A	A	A	A	A	P	A	P	P	A	A	A	A	A	P	A	A	A	A	A	A	A	A	A	P	A	A	A	A	A	A	P	P	A	A	A
			1312	12	31018	A	A	A	A	A	P	A	A	A	A	A	A	A	P	A	P	P	A	A	A	A	A	P	A	A	A	A	A	A	A	A	A	P	A	A	A	A	A	A	P	P	A	A	A
			1313	12	31023	A	A	A	A	A	P	A	A	A	A	A	A	A	P	A	P	P	A	A	A	A	A	P	A	A	A	A	A	A	A	A	A	P	A	A	A	A	A	A	P	P	A	A	A
			1314	12	31026	A	A	A	A	A	P	A	A	A	A	A	A	A	P	A	P	P	A	A	A	A	A	P	A	A	A	A	A	A	A	A	A	P	A	A	A	A	A	A	P	P	A	A	A
			1315	12	31027	A	A	A	A	A	P	A	A	A	A	A	A	A	P	A	P	P	A	A	A	A	A	P	A	A	A	A	A	A	A	A	A	P	A	A	A	A	A	A	P	P	A	A	A
			1316	12	31029	A	A	A	A	A	P	A	A	A	A	A	A	A	P	A	P	P	A	A	A	A	A	P	A	A	A	A	A	A	A	A	A	P	A	A	A	A	A	A	P	P	A	A	A
			1317	12	31032	A	A	A	A	A	P	A	A	A	A	A	A	A	P	A	P	P	A	A	A	A	A	P	A	A	A	A	A	A	A	A	A	P	A	A	A	A	A	A	P	P	A	A	A
			1318	12	31033	A	A	A	A	A	P	A	A	A	A	A	A	A	P	A	P	P	A	A	A	A	A	P	A	A	A	A	A	A	A	A	A	P	A	A	A	A	A	A	P	P	A	A	A
			1319	12	31035	A	A	A	A	A	P	A	A	A	A	A	A	A	P	A	P	P	A	A	A	A	A	P	A	A	A	A	A	A	A	A	A	P	A	A	A	A	A	A	P	P	A	A	A
			1320	12	31037	A	A	A	A	A	P	A	A	A	A	A	A	A	P	A	P	P	A	A	A	A	A	P	A	A	A	A	A	A	A	A	A	P	A	A	A	A	A	A	P	P	A	A	A
			1321	12	31040	A	A	A	A	A	P	A	A	A	A	A	A	A	P	A	P	P	A	A	A	A	A	P	A	A	A	A	A	A	A	A	A	P	A	A	A	A	A	A	P	P	A	A	A
			1322	12	31043	A	A	A	A	A	P	A	A	A	A	A	A	A	P	A	P	P	A	A	A	A	A	P	A	A	A	A	A	A	A	A	A	P	A	A	A	A	A	A	P	P	A	A	A
			1323	12	31044	A	A	A	A	A	P	A	A	A	A	A	A	A	P	A	P	P	A	A	A	A	A	P	A	A	A	A	A	A	A	A	A	P	A	A	A	A	A	A	P	P	A	A	A
			1324	12	31045	A	A	A	A	A	P	A	A	A	A	A	A	A	P	A	P	P	A	A	A	A	A	P	A	A	A	A	A	A	A	A	A	P	A	A	A	A	A	A	P	P	A	A	A
			1325	12	31050	A	A	A	A	A	P	A	A	A	A	A	A	A	P	A	P	P	A	A	A	A	A	P	A	A	A	A	A	A	A	A	A	P	A	A	A	A	A	A	P	P	A	A	A
			1326	12	31053	A	A	A	A	A	P	A	A	A	A	A	A	A	P	A	P	P	A	A	A	A	A	P	A	A	A	A	A	A	A	A	A	P	A	A	A	A	A	A	P	P	A	A	A
			1327	12	31055	A	A	A	A	A	P	A	A	A	A	A	A	A	P	A	P	P	A	A	A	A	A	P	A	A	A	A	A	A	A	A	A	P	A	A	A	A	A	A	P	P	A	A	A
			1328	12	31056	A	A	A	A	A	P	A	A	A	A	A	A	A	P	A	P	P	A	A	A	A	A	P	A	A	A	A	A	A	A	A	A	P	A	A	A	A	A	A	P	P	A	A	A
			1329	12	31057	A	A	A	A	A	P	A	A	A	A	A	A	A	P	A	P	P	A	A	A	A	A	P	A	A	A	A	A	A	A	A	A	P	A	A	A	A	A	A	P	P	A	A	A
			1330	12	31058	A	A	A	A	A	P	A	A	A	A	A	A	A	P	A	P	P	A	A	A	A	A	P	A	A	A	A	A	A	A	A	A	P	A	A	A	A	A	A	P	P	A	A	A
			1331	12	31059	A	A	A	A	A	P	A	A	A	A	A	A	A	P	A	P	P	A	A	A	A	A	P	A	A	A	A	A	A	A	A	A	P	A	A	A	A	A	A	P	P	A	A	A
			1332	12	31060	A	A	A	A	A	P	A	A	A	A	A	A	A	P	A	P	P	A	A	A	A	A	P	A	A	A	A	A	A	A	A	A	P	A	A	A	A	A	A	P	P	A	A	A
			1333	12	31061	A	A	A	A	A	P	A	A	A	A	A	A	A	P	A	P	P	A	A	A	A	A	P	A	A	A	A	A	A	A	A	A	P	A	A	A	A	A	A	P	P	A	A	A
			1334	12	31062	A	A	A	A	A	P	A	A	A	A	A	A	A	P	A	P	P	A	A	A	A	A	P	A	A	A	A	A	A	A	A	A	P	A	A	A	A	A	A	P	P	A	A	A
			1335	12	31063	A	A	A	A	A	P	A	A	A	A	A	A	A	P	A	P	P	A	A	A	A	A	P	A	A	A	A	A	A	A	A	A	P	A	A	A	A	A	A	P	P	A	A	A
			1336	12	31065	A	A	A	A	A	P	A	A	A	A	A	A	A	P	A	P	P	A	A	A	A	A	P	A	A	A	A	A	A	A	A	A	P	A	A	A	A	A	A	P	P	A	A	A
			1337	12	31069	A	A	A	A	A	P	A	A	A	A	A	A	A	P	A	P	P	A	A	A	A	A	P	A	A	A	A	A	A	A	A	A	P	A	A	A	A	A	A	P	P	A	A	A
			1338	12	31070	A	A	A	A	A	P	A	A	A	A	A	A	A	P	A	P	P	A	A	A	A	A	P	A	A	A	A	A	A	A	A	A	P	A	A	A	A	A	A	P	P	A	A	A
			1339	12	31071	A	A	A	A	A	P	A	A	A	A	A	A	A	P	A	P	P	A	A	A	A	A	P	A	A	A	A	A	A	A	A	A	P	A	A	A	A	A	A	P	P	A	A	A
			1340	12	31072	A	A	A	A	A	P	A	A	A	A	A	A	A	P	A	P	P	A	A	A	A	A	P	A	A	A	A	A	A	A	A	A	P	A	A	A	A	A	A	P	P	A	A	A
			1341	12	31074	A	A	A	A	A	P	A	A	A	A	A	A	A	P	A	P	P	A	A	A	A	A	P	A	A	A	A	A	A	A	A	A	P	A	A	A	A	A	A	P	P	A	A	A
			1342	12	31075	A	A	A	A	A	P	A	A	A	A	A	A	A	P	A	P	P	A	A	A	A	A	P	A	A	A	A	A	A	A	A	A	P	A	A	A	A	A	A	P	P	A	A	A
			1343	12	31079	A	A	A	A	A	P	A	A	A	A	A	A	A	P	A	P	P	A	A	A	A	A	P	A	A	A	A	A	A	A	A	A	P	A	A	A	A	A	A	P	P	A	A	A
			1344	12	31080	A	A	A	A	A	P	A	A	A	A	A	A	A	P	A	P	P	A	A	A	A	A	P	A	A	A	A	A	A	A	A	A	P	A	A	A	A	A	A	P	P	A	A	A
			1345	12	31087	A	A	A	A	A	P	A	A	A	A	A	A	A	P	A	P	P	A	A	A	A	A	P	A	A	A	A	A	A	A	A	A	P	A	A	A	A	A	A	P	P	A	A	A
			1346	12	31090	A	A	A	A	A	P	A	A	A	A	A	A	A	P	A	P	P	A	A	A	A	A	P	A	A	A	A	A	A	A	A	A	P	A	A	A	A	A	A	P	P	A	A	A
			1347	12	31091	A	A	A	A	A	P	A	A	A	A	A	A	A	P	A	P	P	A	A	A	A	A	P	A	A	A	A	A	A	A	A	A	P	A	A	A	A	A	A	P	P	A	A	A
			1348	12	31093	A	A	A	A	A	P	A	A	A	A	A	A	A	P	A	P	P	A	A	A	A	A	P	A	A	A	A	A	A	A	A	A	P	A	A	A	A	A	A	P	P	A	A	A
			1349	12	31094	A	A	A	A	A	P	A	A	A	A	A	A	A	P	A	P	P	A	A	A	A	A	P	A	A	A	A	A	A	A	A	A	P	A	A	A	A	A	A	P	P	A	A	A
			1350	12	31095	A	A	A	A	A	P	A	A	A	A	A	A	A	P	A	P	P	A	A	A	A	A	P	A	A	A	A	A	A	A	A	A	P	A	A	A	A	A	A	P	P	A	A	A
			1351	12	31096	A	A	A	A	A	P	A	A	A	A	A	A	A	P	A	P	P	A	A	A	A	A	P	A	A	A	A	A	A	A	A	A	P	A	A	A	A	A	A	P	P	A	A	A
			1352	12	31098	A	A	A	A	A	P	A	A	A	A	A	A	A	P	A	P	P	A	A	A	A	A	P	A	A	A	A	A	A	A	A	A	P	A	A	A	A	A	A	P	P	A	A	A
			1353	12	31101	A	A	A	A	A	P	A	A	A	A	A	A	A	P	A	P	P	A	A	A	A	A	P	A	A	A	A	A	A	A	A	A	P	A	A	A	A	A	A	P	P	A	A	A
			1354	12	31102	A	A	A	A	A	P	A	A	A	A	A	A	A	P	A	P	P	A	A	A	A	A	P	A	A	A	A	A	A	A	A	A	P	A	A	A	A	A	A	P	P	A	A	A
			1355	12	31103	A	A	A	A	A	P	A	A	A	A	A	A	A	P	A	P	P	A	A	A	A	A	P	A	A	A	A	A	A	A	A	A	P	A	A	A	A	A	A	P	P	A	A	A
			1356	12	31105	A	A	A	A	A	P	A	A	A	A	A	A	A	P	A	P	P	A	A	A	A	A	P	A	A	A	A	A	A	A	A	A	P	A	A	A	A	A	A	P	P	A	A	A
			1357	12	31106	A	A	A	A	A	P	A	A	A	A	A	A	A	P	A	P	P	A	A	A	A	A	P	A	A	A	A	A	A	A	A	A	P	A	A	A	A	A	A	P	P	A	A	A
			1358	12	31107	A	A	A	A	A	P	A	A	A	A	A	A	A	P	A	P	P	A	A	A	A	A	P	A	A	A	A	A	A	A	A	A	P	A	A	A	A	A	A	P	P	A	A	A
			1359	12	31108	A	A	A	A	A	P	A	A	A	A	A	A	A	P	A	P	P	A	A	A	A	A	P	A	A	A	A	A	A	A	A	A	P	A	A	A	A	A	A	P	P	A	A	A
			1360	12	31113	A	A	A	A	A	P	A	A	A	A	A	A	A	P	A	P	P	A	A	A	A	A	P	A	A	A	A	A	A	A	A	A	P	A	A	A	A	A	A	P	P	A	A	A
			1361	12	31114	A	A	A	A	A	P	A	A	A	A	A	A	A	P	A	P	P	A	A	A	A	A	P	A	A	A	A	A	A	A	A	A	P	A	A	A	A	A	A	P	P	A	A	A
			1362	12	31117	A	A	A	A	A	P	A	A	A	A	A	A	A	P	A	P	P	A	A	A	A	A	P	A	A	A	A	A	A	A	A	A	P	A	A	A	A	A	A	P	P	A	A	A
			1363	12	31118	A	A	A	A	A	P	A	A	A	A	A	A	A	P	A	P	P	A	A	A	A	A	P	A	A	A	A	A	A	A	A	A	P	A	A	A	A	A	A	P	P	A	A	A
			1364	12	31123	A	A	A	A	A	P	A	A	A	A	A	A	A	P	A	P	P	A	A	A	A	A	P	A	A	A	A	A	A	A	A	A	P	A	A	A	A	A	A	P	P	A	A	A
			1365	12	31125	A	A	A	A	A	P	A	A	A	A	A	A	A	P	A	P	P	A	A	A	A	A	P	A	A	A	A	A	A	A	A	A	P	A	A	A	A	A	A	P	P	A	A	A
			1366	12	31126	A	A	A	A	A	P	A	A	A	A	A	A	A	P	A	P	P	A	A	A	A	A	P	A	A	A	A	A	A	A	A	A	P	A	A	A	A	A	A	P	P	A	A	A
			1367	12	31127	A	A	A	A	A	P	A	A	A	A	A	A	A	P	A	P	P	A	A	A	A	A	P	A	A	A	A	A	A	A	A	A	P	A	A	A	A	A	A	P	P	A	A	A
			1368	12	31132	A	A	A	A	A	P	A	A	A	A	A	A	A	P	A	P	P	A	A	A	A	A	P	A	A	A	A	A	A	A	A	A	P	A	A	A	A	A	A	P	P	A	A	A
			1369	12	31135	A	A	A	A	A	P	A	A	A	A	A	A	A	P	A	P	P	A	A	A	A	A	P	A	A	A	A	A	A	A	A	A	P	A	A	A	A	A	A	P	P	A	A	A
			1370	12	31136	A	A	A	A	A	P	A	A	A	A	A	A	A	P	A	P	P	A	A	A	A	A	P	A	A	A	A	A	A	A	A	A	P	A	A	A	A	A	A	P	P	A	A	A
			1371	12	31138	A	A	A	A	A	P	A	A	A	A	A	A	A	P	A	P	P	A	A	A	A	A	P	A	A	A	A	A	A	A	A	A	P	A	A	A	A	A	A	P	P	A	A	A
			1372	12	31141	A	A	A	A	A	P	A	A	A	A	A	A	A	P	A	P	P	A	A	A	A	A	P	A	A	A	A	A	A	A	A	A	P	A	A	A	A	A	A	P	P	A	A	A
			1373	12	31142	A	A	A	A	A	P	A	A	A	A	A	A	A	P	A	P	P	A	A	A	A	A	P	A	A	A	A	A	A	A	A	A	P	A	A	A	A	A	A	P	P	A	A	A
			1374	12	31143	A	A	A	A	A	P	A	A	A	A	A	A	A	P	A	P	P	A	A	A	A	A	P	A	A	A	A	A	A	A	A	A	P	A	A	A	A	A	A	P	P	A	A	A
			1375	12	31771	A	A	A	A	A	P	A	A	A	A	A	A	A	P	A	P	P	A	A	A	A	A	P	A	A	A	A	A	A	A	A	A	P	A	A	A	A	A	A	P	P	A	A	A
			1376	12	31783	A	A	A	A	A	P	A	A	A	A	A	A	A	P	A	P	P	A	A	A	A	A	P	A	A	A	A	A	A	A	A	A	P	A	A	A	A	A	A	P	P	A	A	A
			1377	12	31784	A	A	A	A	A	P	A	A	A	A	A	A	A	P	A	P	P	A	A	A	A	A	P	A	A	A	A	A	A	A	A	A	P	A	A	A	A	A	A	P	P	A	A	A
			1378	12	31785	A	A	A	A	A	P	A	A	A	A	A	A	A	P	A	P	P	A	A	A	A	A	P	A	A	A	A	A	A	A	A	A	P	A	A	A	A	A	A	P	P	A	A	A
			1379	12	31786	A	A	A	A	A	P	A	A	A	A	A	A	A	P	A	P	P	A	A	A	A	A	P	A	A	A	A	A	A	A	A	A	P	A	A	A	A	A	A	P	P	A	A	A
			1380	12	31787	A	A	A	A	A	P	A	A	A	A	A	A	A	P	A	P	P	A	A	A	A	A	P	A	A	A	A	A	A	A	A	A	P	A	A	A	A	A	A	P	P	A	A	A
			1381	12	31790	A	A	A	A	A	P	A	A	A	A	A	A	A	P	A	P	P	A	A	A	A	A	P	A	A	A	A	A	A	A	A	A	P	A	A	A	A	A	A	P	P	A	A	A
			1382	12	31834	A	A	A	A	A	P	A	A	A	A	A	A	A	P	A	P	P	A	A	A	A	A	P	A	A	A	A	A	A	A	A	A	P	A	A	A	A	A	A	P	P	A	A	A
			1383	12	31836	A	A	A	A	A	P	A	A	A	A	A	A	A	P	A	P	P	A	A	A	A	A	P	A	A	A	A	A	A	A	A	A	P	A	A	A	A	A	A	P	P	A	A	A
			1384	12	31837	A	A	A	A	A	P	A	A	A	A	A	A	A	P	A	P	P	A	A	A	A	A	P	A	A	A	A	A	A	A	A	A	P	A	A	A	A	A	A	P	P	A	A	A
			1385	12	29778	A	A	A	A	A	P	A	A	A	A	A	A	A	P	A	P	P	A	A	A	A	A	A	A	A	A	A	A	A	A	A	A	A	A	A	A	A	A	A	P	P	A	A	A
			1386	12	29874	A	A	A	A	A	P	A	A	A	A	A	A	A	P	A	P	P	A	A	A	A	A	A	A	A	A	A	A	A	A	A	A	A	A	A	A	A	A	A	P	P	A	A	A
			1387	12	29886	A	A	A	A	A	P	A	A	A	A	A	A	A	P	A	P	P	A	A	A	A	A	A	A	A	A	A	A	A	A	A	A	A	A	A	A	A	A	A	P	P	A	A	A
			1388	12	29887	A	A	A	A	A	P	A	A	A	A	A	A	A	P	A	P	P	A	A	A	A	A	A	A	A	A	A	A	A	A	A	A	A	A	A	A	A	A	A	P	P	A	A	A
			1389	12	30768	A	A	A	A	A	P	A	A	A	A	A	A	A	P	A	P	P	A	A	A	A	A	A	A	A	A	A	A	A	A	A	A	A	A	A	A	A	A	A	P	P	A	A	A
			1390	12	30794	A	A	A	A	A	P	A	A	A	A	A	A	A	P	A	P	P	A	A	A	A	A	A	A	A	A	A	A	A	A	A	A	A	A	A	A	A	A	A	P	P	A	A	A
			1391	12	30814	A	A	A	A	A	P	A	A	A	A	A	A	A	P	A	P	P	A	A	A	A	A	A	A	A	A	A	A	A	A	A	A	A	A	A	A	A	A	A	P	P	A	A	A
			1392	12	31054	A	A	A	A	A	P	A	A	A	A	A	A	A	P	A	P	P	A	A	A	A	A	A	A	A	A	A	A	A	A	A	A	A	A	A	A	A	A	A	P	P	A	A	A
			1393	12	31077	A	A	A	A	A	P	A	A	A	A	A	A	A	P	A	P	P	A	A	A	A	A	A	A	A	A	A	A	A	A	A	A	A	A	A	A	A	A	A	P	P	A	A	A
			1394	12	31793	A	A	A	A	A	P	A	A	A	A	A	A	A	P	A	P	P	A	A	A	A	A	A	A	A	A	A	A	A	A	A	A	A	A	A	A	A	A	A	P	P	A	A	A
			1395	12	29746	A	A	A	A	A	A	A	A	A	A	A	A	A	P	A	P	P	A	A	A	A	A	P	A	A	A	A	A	A	A	A	A	P	A	A	A	A	A	A	A	A	A	A	A
			1396	12	29782	A	A	A	A	A	A	A	A	A	A	A	A	A	P	A	P	P	A	A	A	A	A	P	A	A	A	A	A	A	A	A	A	P	A	A	A	A	A	A	A	A	A	A	A
			1397	12	31109	A	A	A	A	A	A	A	A	A	A	A	A	A	P	A	P	P	A	A	A	A	A	P	A	A	A	A	A	A	A	A	A	P	A	A	A	A	A	A	A	A	A	A	A
			1398	12	31110	A	A	A	A	A	A	A	A	A	A	A	A	A	P	A	P	P	A	A	A	A	A	P	A	A	A	A	A	A	A	A	A	P	A	A	A	A	A	A	A	A	A	A	A
			1399	12	30705	A	A	A	A	A	P	A	A	A	A	A	A	A	P	A	P	P	A	A	A	A	A	A	A	A	A	A	A	A	A	A	A	P	A	A	A	A	A	A	P	P	A	A	A
			1400	12	29860	A	A	A	A	A	P	A	A	A	A	A	A	A	P	P	P	P	A	A	A	A	A	P	A	A	A	A	A	A	A	A	A	P	A	A	A	A	A	A	P	P	A	A	A
			1401	12	31083	A	A	A	A	A	P	A	A	A	A	A	P	A	A	A	A	A	A	A	A	A	A	P	A	A	A	A	A	A	A	A	A	P	A	A	A	A	A	A	P	P	A	A	A
			1402	12	30246	A	A	A	A	P	P	A	A	A	A	A	A	A	P	P	P	P	P	A	A	A	A	P	A	A	A	A	A	A	A	A	A	P	A	A	A	A	A	A	P	P	A	A	A
			1403	12	31811	A	A	P	A	A	A	A	A	A	A	A	A	A	A	A	A	A	P	P	A	A	A	P	P	A	A	A	A	A	A	A	A	P	A	P	A	A	A	P	A	A	P	A	A
			1404	12	29895	A	A	P	A	A	P	A	A	A	A	A	A	A	A	A	A	A	A	A	A	A	A	P	A	A	A	A	A	A	A	A	A	P	A	P	A	A	A	P	P	P	A	A	A
			1405	12	29896	A	A	P	A	A	P	A	A	A	A	A	A	A	A	A	A	A	P	A	A	A	A	P	A	A	A	A	A	A	A	A	A	P	A	P	A	A	A	P	P	P	A	A	A
			1406	12	29871	A	A	P	A	A	P	A	A	A	A	A	A	A	P	A	P	P	A	A	A	A	A	P	A	A	A	A	A	A	A	A	A	P	A	P	A	A	A	P	P	P	A	A	A
			1407	12	30274	A	A	P	A	P	P	A	P	A	A	A	A	A	P	P	P	P	P	P	A	P	A	P	P	A	A	A	A	P	A	A	P	P	A	P	P	A	P	P	P	P	P	A	A
			1408	22	31116	A	A	P	A	A	P	A	A	A	A	A	A	A	A	A	A	A	P	P	A	A	A	A	P	A	A	A	A	A	A	P	A	A	P	A	P	P	A	P	A	A	A	P	P
			1409	28	29882	A	A	P	A	A	P	A	A	A	A	A	A	A	A	A	A	A	P	P	A	A	A	A	P	A	A	A	A	A	A	P	A	A	P	A	P	P	A	P	A	A	A	P	P
			1410	28	30809	A	A	P	A	A	P	A	A	A	A	A	A	A	A	A	A	A	P	P	A	A	A	A	P	A	A	A	A	A	A	P	A	A	P	A	P	P	A	P	A	A	A	P	P
			1411	28	31120	A	A	P	A	A	P	A	A	A	A	A	A	A	A	A	A	A	P	P	A	A	A	A	P	A	A	A	A	A	A	P	A	A	P	A	P	P	A	P	A	A	A	P	P
			1412	28	31121	A	A	P	A	A	P	A	A	A	A	A	A	A	A	A	A	A	P	P	A	A	A	A	P	A	A	A	A	A	A	P	A	A	P	A	P	P	A	P	A	A	A	P	P
			1413	28	31122	A	A	P	A	A	P	A	A	A	A	A	A	A	A	A	A	A	P	P	A	A	A	A	P	A	A	A	A	A	A	P	A	A	P	A	P	P	A	P	A	A	A	P	P
			1414	28	31124	A	A	P	A	A	P	A	A	A	A	A	A	A	A	A	A	A	P	P	A	A	A	A	P	A	A	A	A	A	A	P	A	A	P	A	P	P	A	P	A	A	A	P	P
			1415	28	31133	A	A	P	A	A	P	A	A	A	A	A	A	A	A	A	A	A	P	P	A	A	A	A	P	A	A	A	A	A	A	P	A	A	P	A	P	P	A	P	A	A	A	P	P
			1416	28	31119	A	A	A	A	A	A	A	P	A	A	A	A	P	A	A	A	A	A	A	P	A	A	A	A	A	A	A	A	P	P	A	A	A	A	A	A	P	A	P	A	A	A	A	A
			1417	28	31129	A	A	A	P	A	A	A	P	P	A	P	A	A	A	A	A	A	A	A	P	A	A	P	A	A	A	A	A	A	A	A	A	P	P	A	A	P	A	P	A	A	A	A	A
			1418	28	30806	A	A	A	A	A	P	A	A	A	A	A	A	A	A	A	A	A	P	P	A	A	A	A	P	A	A	A	A	A	A	A	A	A	A	A	P	A	A	A	A	A	A	P	P
			1419	28	31134	A	A	A	A	A	P	A	A	A	A	A	A	A	A	A	A	A	P	P	A	A	A	A	P	A	A	A	A	A	A	A	A	A	A	A	P	A	A	A	A	A	A	P	P
			1420	28	31139	A	A	A	A	A	P	A	A	A	A	A	A	A	A	A	A	A	P	P	A	A	A	A	P	A	A	A	A	A	A	A	A	A	A	A	P	A	A	A	A	A	A	P	P
			1421	28	31140	A	A	A	A	A	P	A	A	A	A	A	A	A	A	A	A	A	P	P	A	A	A	A	P	A	A	A	A	A	A	A	A	A	A	A	P	A	A	A	A	A	A	P	P
			1422	28	29885	A	A	A	A	A	P	A	P	A	A	P	A	A	A	A	A	A	A	A	P	A	A	P	A	A	A	A	A	A	A	A	A	P	A	A	P	P	A	P	A	A	A	A	A
			1423	28	31128	A	A	A	A	A	P	A	P	A	A	P	A	A	A	A	A	A	A	A	P	A	A	P	A	A	A	A	A	A	A	A	A	P	A	A	P	P	A	P	A	A	A	A	A
			1424	28	29890	A	A	A	A	A	A	A	P	A	A	A	A	A	A	A	A	A	P	A	A	A	A	P	A	A	A	A	A	A	A	A	A	P	A	A	P	A	P	A	A	A	A	A	A
			1425	28	29883	A	A	A	A	A	P	A	P	A	A	A	A	A	A	A	A	A	P	P	A	A	A	A	P	A	A	A	A	A	A	A	A	A	P	A	P	A	A	A	A	A	A	P	P
			1426	28	31789	A	A	A	A	A	P	A	P	A	A	A	A	A	A	A	A	A	P	P	A	A	A	A	P	A	A	A	A	A	A	A	A	A	P	A	P	A	A	A	A	A	A	P	P
			1427	28	29903	A	A	P	A	A	P	A	A	A	A	A	A	A	A	A	A	A	P	P	A	A	A	A	P	A	A	A	A	A	A	A	A	A	P	A	P	P	A	P	A	A	A	P	P
			1428	28	30250	A	A	P	A	A	P	A	A	A	A	A	A	A	A	A	A	A	P	P	A	A	A	A	P	A	A	A	A	A	A	A	A	A	P	A	P	P	A	P	A	A	A	P	P
			1429	28	29889	A	A	P	P	A	A	A	P	A	A	A	A	A	A	A	A	A	P	A	A	A	A	A	A	A	A	A	A	A	A	A	A	A	P	A	A	P	P	P	A	A	A	A	A
			1430	28	29893	A	A	P	P	A	A	A	P	A	A	A	A	A	A	A	A	A	P	A	A	A	A	A	A	A	A	A	A	A	A	A	A	A	P	A	A	P	P	P	A	A	A	A	A
			1431	28	29888	A	A	A	A	A	P	A	P	A	A	P	A	A	A	A	A	A	A	P	P	A	A	P	P	A	A	A	A	A	A	A	A	P	P	A	P	P	A	P	A	A	A	A	A
			1432	28	29898	A	A	P	A	A	P	A	A	A	A	A	A	P	A	A	A	A	A	P	P	A	A	A	P	A	A	A	A	P	P	A	A	A	A	A	P	P	A	P	A	A	P	A	A
			1433	28	29881	A	A	P	A	A	P	A	A	A	A	A	P	A	A	A	A	A	A	A	A	A	A	A	A	A	A	A	A	P	A	P	A	A	A	A	A	A	A	A	P	P	A	A	A
			1434	28	31131	A	A	P	P	A	P	A	A	A	A	A	A	A	A	A	A	A	A	A	A	A	P	A	A	A	A	A	A	P	P	A	A	A	P	A	P	P	A	P	A	A	A	A	A
			1435	28	31137	P	A	A	A	A	P	P	A	A	A	A	A	A	A	A	A	A	A	A	A	A	A	A	A	A	A	A	A	A	P	A	A	A	A	A	A	P	A	P	P	A	A	A	A
			1436	43	30257	A	A	A	A	A	A	A	P	A	A	A	A	P	A	A	A	A	A	A	P	A	A	A	A	A	A	A	A	P	P	A	A	A	A	A	A	P	A	P	A	A	A	A	A
			1437	43	29892	A	A	A	A	A	P	A	P	A	A	P	A	A	A	A	A	A	A	A	P	A	A	P	A	A	A	A	A	A	A	A	A	P	A	A	P	P	A	P	A	A	A	A	A
			1438	43	31792	A	P	P	A	A	A	A	A	A	A	A	A	A	A	A	A	A	A	A	A	A	A	A	A	A	A	A	A	A	A	A	A	A	A	A	A	P	A	P	A	A	A	A	A
			1439	43	31791	A	A	A	A	A	A	A	A	A	A	A	A	A	A	A	A	A	P	A	A	A	A	P	A	A	A	A	A	A	A	A	A	P	A	A	P	A	A	A	A	A	A	A	A
			1440	43	30253	A	A	P	A	A	P	A	A	A	A	A	A	A	A	A	A	A	P	P	A	A	A	A	P	A	P	P	P	A	A	A	A	A	A	A	P	P	A	P	A	A	A	P	P
			1441	48	29930	P	P	A	A	A	P	A	P	A	A	A	P	A	A	A	A	A	A	P	A	A	A	A	P	A	A	A	A	A	A	P	A	A	A	A	A	P	A	P	P	A	A	A	A
			1442	53	29948	A	A	P	A	A	P	A	A	A	A	A	A	A	A	A	A	A	P	P	A	A	A	A	P	A	A	A	A	A	A	P	A	A	P	A	P	P	A	P	A	A	A	P	P
			1443	58	30497	A	A	P	A	A	P	A	A	A	A	A	A	A	A	A	A	A	P	P	A	A	A	A	P	A	A	A	A	A	A	P	A	A	P	A	P	P	A	P	A	A	A	P	P
			1444	58	30375	A	A	P	A	P	P	A	P	A	A	A	A	A	P	P	P	P	P	P	A	P	A	A	P	A	A	A	A	P	A	A	P	A	A	A	P	P	P	P	A	A	P	P	P
			1445	60	30501	A	P	A	A	A	P	A	A	A	A	P	A	A	A	A	A	A	A	P	A	P	A	A	P	A	A	A	A	A	A	P	A	A	A	A	P	P	A	P	P	P	A	A	A
			1446	66	30510	A	P	A	A	A	P	A	A	A	A	P	A	A	A	A	A	A	A	P	A	P	A	A	P	A	A	A	A	A	A	P	A	A	A	A	P	P	A	P	P	P	A	A	A
			1447	66	30513	A	A	A	A	A	A	A	P	A	A	A	A	P	A	A	A	A	A	P	P	A	A	A	P	A	A	A	A	P	P	A	A	A	A	A	A	P	A	P	A	A	P	A	A
			1448	68	31794	A	A	A	A	A	A	A	P	A	A	A	A	P	A	A	A	A	A	A	P	A	A	A	A	A	A	A	A	P	P	A	A	A	A	A	A	P	A	P	A	A	A	A	A
			1449	73	31796	A	P	P	A	A	A	A	A	A	A	A	A	A	A	A	A	A	A	A	A	A	A	A	A	A	A	A	A	A	A	A	A	A	A	A	A	P	A	P	A	A	A	A	A
			1450	73	31797	A	P	P	A	A	A	A	A	A	A	A	A	A	A	A	A	A	A	A	A	A	A	A	A	A	A	A	A	A	A	A	A	A	A	A	A	P	A	P	A	A	A	A	A
			1451	73	31795	A	A	A	A	A	P	A	A	A	A	A	A	A	A	A	A	A	P	P	A	A	P	A	P	A	A	A	A	A	A	A	A	A	A	A	P	P	A	P	A	A	A	P	P
			1452	75	29985	A	P	A	A	A	P	A	A	A	A	P	A	A	A	A	A	A	A	P	A	P	A	A	P	A	A	A	A	A	A	P	A	A	A	A	P	P	A	P	P	P	A	A	A
			1453	75	30521	A	P	A	A	A	P	A	A	A	A	P	A	A	A	A	A	A	A	P	A	P	A	A	P	A	A	A	A	A	A	P	A	A	A	A	P	P	A	P	P	P	A	A	A
			1454	75	30528	A	P	A	A	A	P	A	A	A	A	P	A	A	A	A	A	A	A	P	A	P	A	A	P	A	A	A	A	A	A	P	A	A	A	A	P	P	A	P	P	P	A	A	A
			1455	75	30531	A	P	A	A	A	P	A	A	A	A	P	A	A	A	A	A	A	A	P	A	P	A	A	P	A	A	A	A	A	A	P	A	A	A	A	P	P	A	P	P	P	A	A	A
			1456	75	30533	A	P	A	A	A	P	A	A	A	A	P	A	A	A	A	A	A	A	P	A	P	A	A	P	A	A	A	A	A	A	P	A	A	A	A	P	P	A	P	P	P	A	A	A
			1457	75	30538	A	P	A	A	A	P	A	A	A	A	P	A	A	A	A	A	A	A	P	A	P	A	A	P	A	A	A	A	A	A	P	A	A	A	A	P	P	A	P	P	P	A	A	A
			1458	75	30544	A	P	A	A	A	P	A	A	A	A	P	A	A	A	A	A	A	A	P	A	P	A	A	P	A	A	A	A	A	A	P	A	A	A	A	P	P	A	P	P	P	A	A	A
			1459	75	30545	A	P	A	A	A	P	A	A	A	A	P	A	A	A	A	A	A	A	P	A	P	A	A	P	A	A	A	A	A	A	P	A	A	A	A	P	P	A	P	P	P	A	A	A
			1460	75	30529	A	P	A	A	A	P	A	A	A	A	P	A	A	A	A	A	A	A	A	A	P	A	A	A	A	A	A	A	A	A	P	A	A	A	A	A	P	A	P	P	P	A	A	A
			1461	75	29977	A	A	A	A	A	A	A	P	A	A	A	A	P	A	A	A	A	A	P	P	A	A	A	P	A	A	A	A	P	P	A	A	A	A	A	A	P	A	P	A	A	P	A	A
			1462	75	30519	A	A	A	A	A	A	A	P	A	A	A	A	P	A	A	A	A	A	P	P	A	A	A	P	A	A	A	A	P	P	A	A	A	A	A	A	P	A	P	A	A	P	A	A
			1463	75	30520	A	A	A	A	A	A	A	P	A	A	A	A	P	A	A	A	A	A	P	P	A	A	A	P	A	A	A	A	P	P	A	A	A	A	A	A	P	A	P	A	A	P	A	A
			1464	75	31798	A	A	A	A	A	A	A	P	A	A	A	A	P	A	A	A	A	A	P	P	A	A	A	P	A	A	A	A	P	P	A	A	A	A	A	A	P	A	P	A	A	P	A	A
			1465	75	30532	A	P	A	A	A	P	A	A	A	A	P	A	A	A	A	A	A	A	P	A	P	A	A	P	A	A	A	A	A	P	P	A	A	A	A	P	P	A	P	P	P	A	A	A
			1466	75	30537	A	P	A	A	A	P	A	A	A	A	P	A	A	A	A	A	A	A	P	A	P	A	A	P	A	A	A	A	A	P	P	A	A	A	A	P	P	A	P	P	P	A	A	A
			1467	75	30542	A	P	A	A	A	P	A	A	A	A	P	A	A	A	A	A	A	A	P	A	P	A	A	P	A	A	A	A	A	P	P	A	A	A	A	P	P	A	P	P	P	A	A	A
			1468	75	30543	A	P	A	A	A	P	A	A	A	A	P	A	A	A	A	A	A	A	P	A	P	A	A	P	A	A	A	A	A	P	P	A	A	A	A	P	P	A	P	P	P	A	A	A
			1469	75	31799	A	A	A	A	A	A	A	P	A	A	A	A	A	A	A	A	A	P	A	A	A	A	P	A	A	A	A	A	A	A	A	A	P	A	A	P	A	P	A	A	A	A	A	A
			1470	75	30536	A	A	A	A	A	P	A	A	A	A	P	A	A	A	A	A	A	P	P	P	A	A	A	P	A	A	A	A	A	A	A	A	A	A	A	P	A	A	A	A	A	P	P	P
			1471	75	31800	A	A	A	A	A	P	A	A	A	A	P	A	A	A	A	A	A	P	P	P	A	A	A	P	A	A	A	A	A	A	A	A	A	A	A	P	A	A	A	A	A	P	P	P
			1472	75	30535	A	A	A	A	A	P	A	P	A	A	P	A	A	A	A	A	A	A	P	P	A	A	A	P	A	A	A	A	A	A	A	A	A	A	A	P	P	A	P	A	A	A	A	A
			1473	75	29987	A	A	P	A	A	P	A	A	A	A	A	A	A	A	A	A	A	P	P	P	A	A	A	P	A	A	A	A	A	P	A	A	A	A	A	P	P	A	P	A	A	P	P	P
			1474	75	29988	A	A	P	A	A	P	A	A	A	A	A	A	A	A	A	A	A	P	P	P	A	A	A	P	A	A	A	A	A	P	A	A	A	A	A	P	P	A	P	A	A	P	P	P
			1475	75	30522	A	A	P	P	A	P	A	P	A	A	A	A	A	A	A	A	A	A	A	A	A	A	P	A	A	A	A	A	P	A	P	A	P	P	A	A	P	A	P	P	P	A	A	A
			1476	75	30523	A	A	P	P	A	P	A	P	A	A	A	A	A	A	A	A	A	A	A	A	A	A	P	A	A	A	A	A	P	A	P	A	P	P	A	A	P	A	P	P	P	A	A	A
			1477	75	29982	A	A	A	A	A	A	A	A	A	A	A	A	A	A	A	A	A	A	A	A	P	A	A	A	A	A	A	A	A	A	A	A	A	A	A	A	A	P	A	A	A	A	A	A
			1478	75	30541	A	A	A	A	A	P	A	P	A	A	P	A	A	A	A	A	A	P	P	P	A	A	A	P	A	A	A	A	A	A	A	A	A	A	A	P	P	A	P	A	A	P	P	P
			1479	75	30526	A	P	A	A	A	A	A	A	A	A	A	A	A	A	A	A	A	A	A	A	P	A	A	A	A	A	A	A	A	A	P	A	A	A	A	A	P	A	P	A	A	A	A	A
			1480	75	30517	A	P	P	A	A	A	A	A	A	A	A	A	A	A	A	A	A	A	A	A	A	A	A	A	A	A	A	A	A	A	P	A	A	A	A	A	P	A	P	A	A	A	A	A
			1481	75	30534	A	P	P	A	A	P	A	A	A	A	P	A	A	A	A	A	A	A	A	A	P	A	A	A	A	A	A	A	A	A	P	A	A	A	A	A	P	A	P	P	P	A	A	A
			1482	76	30546	A	P	A	A	A	P	A	A	A	A	P	A	A	A	A	A	A	A	A	A	P	A	A	A	A	A	A	A	A	A	P	A	A	A	A	A	P	A	P	P	P	A	A	A
			1483	77	30549	A	P	A	A	A	P	A	A	A	A	P	A	A	A	A	A	A	A	P	A	P	A	A	P	A	A	A	A	A	A	P	A	A	A	A	P	P	A	P	P	P	A	A	A
			1484	77	30550	A	P	A	A	A	P	A	A	A	A	P	A	A	A	A	A	A	A	P	A	P	A	A	P	A	A	A	A	A	A	P	A	A	A	A	P	P	A	P	P	P	A	A	A
			1485	77	30024	A	A	P	A	A	A	A	P	A	A	A	A	A	A	A	A	A	P	A	A	A	A	A	A	A	A	A	A	A	A	A	A	A	A	A	P	P	P	P	A	A	A	A	A
			1486	77	30555	A	A	P	A	A	A	A	P	A	A	A	A	A	A	A	A	A	P	A	A	A	A	A	A	A	A	A	A	A	A	A	A	A	A	A	P	P	P	P	A	A	A	A	A
			1487	77	30548	A	P	A	A	A	P	A	A	A	A	P	A	A	A	A	A	A	A	A	A	P	A	A	A	A	A	A	A	A	A	P	A	A	A	A	A	P	A	P	P	P	A	A	A
			1488	77	30556	A	P	A	A	A	P	A	A	A	A	P	A	A	A	A	A	A	A	A	A	P	A	A	A	A	A	A	A	A	A	P	A	A	A	A	A	P	A	P	P	P	A	A	A
			1489	77	30547	A	P	A	A	A	P	A	A	A	A	P	A	A	A	A	A	A	A	P	A	P	A	A	P	A	A	A	A	A	P	P	A	A	A	A	P	P	A	P	P	P	A	A	A
			1490	77	30551	A	A	A	A	A	P	A	P	A	A	P	A	A	A	A	A	A	P	P	P	A	A	A	P	A	A	A	A	A	A	A	A	A	A	A	P	P	A	P	A	A	A	A	A
			1491	77	30553	A	A	A	A	A	P	A	P	A	A	P	A	A	A	A	A	A	P	P	P	A	A	A	P	A	A	A	A	A	A	A	A	A	A	A	P	P	A	P	A	A	A	A	A
			1492	77	31801	A	A	A	A	A	P	A	P	A	A	P	A	A	A	A	A	A	P	P	P	A	A	A	P	A	A	A	A	A	A	A	A	A	A	A	P	P	A	P	A	A	A	A	A
			1493	77	30554	A	A	A	A	A	A	A	P	A	A	A	A	A	A	A	A	A	P	A	A	A	A	A	A	A	A	A	A	P	A	P	A	A	A	A	A	P	A	P	A	A	A	P	P
			1494	89	30557	A	P	A	A	A	P	A	A	A	A	P	A	A	A	A	A	A	A	P	A	P	A	A	P	A	A	A	A	A	A	P	A	A	A	A	P	P	A	P	P	P	A	A	A
			1495	89	30560	A	P	A	A	A	P	A	A	A	A	P	A	A	A	A	A	A	A	P	A	P	A	A	P	A	A	A	A	A	A	P	A	A	A	A	P	P	A	P	P	P	A	A	A
			1496	89	30559	A	A	P	A	A	A	A	P	A	A	A	A	A	A	A	A	A	P	A	A	A	A	A	A	A	A	A	A	A	A	A	A	A	A	A	P	P	P	P	A	A	A	A	A
			1497	89	30562	A	A	P	A	A	A	A	P	A	A	A	A	A	A	A	A	A	P	A	A	A	A	A	A	A	A	A	A	A	A	A	A	A	A	A	P	P	P	P	A	A	A	A	A
			1498	89	30563	A	A	P	A	A	A	A	P	A	A	A	A	A	A	A	A	A	P	A	A	A	A	A	A	A	A	A	A	A	A	A	A	A	A	A	P	P	P	P	A	A	A	A	A
			1499	89	30558	A	A	P	A	A	A	A	P	A	A	A	A	A	A	A	A	A	P	A	A	A	A	A	A	A	A	A	A	A	A	A	A	A	A	A	P	A	P	P	A	A	A	A	A
			1500	89	30561	A	A	P	A	A	A	A	P	A	A	A	A	A	A	A	A	A	P	A	A	A	A	A	A	A	A	A	A	A	A	A	A	A	A	A	P	A	P	P	A	A	A	A	A
			1501	92	30564	A	A	P	A	A	A	A	P	A	A	A	A	A	A	A	A	A	P	A	A	A	A	A	A	A	A	A	A	A	A	A	A	A	A	A	P	P	P	P	A	A	A	A	A
			1502	94	30566	A	P	A	A	A	P	A	A	A	A	P	A	A	A	A	A	A	A	P	A	P	A	A	P	A	A	A	A	A	A	P	A	A	A	A	P	P	A	P	P	P	A	A	A
			1503	94	30567	A	A	P	A	A	A	A	P	A	A	A	A	A	A	A	A	A	P	A	A	A	A	A	A	A	A	A	A	A	A	A	A	A	A	A	P	P	P	P	A	A	A	A	A
			1504	94	30568	A	A	A	A	A	A	A	A	A	A	P	A	A	A	A	A	A	A	A	A	A	A	A	A	A	A	A	A	A	A	P	A	A	A	A	A	A	A	A	A	A	A	A	A
			1505	94	30565	A	A	A	P	A	A	A	A	A	A	A	A	A	A	A	A	A	A	A	A	A	P	A	A	A	A	A	A	P	A	A	A	A	P	A	P	A	A	A	A	A	A	A	A
			1506	102	31804	A	A	A	A	A	A	A	A	A	A	A	A	A	A	A	A	A	A	A	A	A	A	A	A	A	A	A	A	P	A	A	A	A	A	A	A	A	A	A	A	A	A	A	A
			1507	102	31805	A	A	A	A	A	A	A	P	A	A	A	A	P	A	A	A	A	A	A	P	A	A	P	A	A	P	P	P	P	P	A	A	P	A	A	A	P	A	P	A	A	A	A	A
			1508	102	31803	A	A	A	P	A	A	A	P	P	A	A	A	P	A	A	A	A	A	A	P	A	A	A	A	A	A	A	A	P	P	A	A	A	P	A	A	P	A	P	A	A	A	A	A
			1509	103	31806	A	P	A	A	A	P	A	A	A	A	A	A	A	A	A	A	A	A	P	A	A	A	A	P	A	A	A	A	A	A	A	A	A	A	A	P	A	A	A	P	P	A	A	A
			1510	113	31807	A	P	A	A	A	P	A	A	A	A	P	A	A	A	A	A	A	A	A	A	P	A	A	A	A	A	A	A	A	A	P	A	A	A	A	A	P	A	P	P	P	A	A	A
			1511	170	31813	A	P	A	A	A	P	A	A	A	A	P	A	A	A	A	A	A	A	P	A	P	A	A	P	A	A	A	A	A	A	P	A	A	A	A	P	P	A	P	P	P	A	A	A
			1512	170	31812	A	P	A	A	A	P	A	A	A	A	P	A	A	A	A	A	A	A	A	A	P	A	A	A	A	A	A	A	A	A	P	A	A	A	A	A	P	A	P	P	P	A	A	A
			1513	170	31810	A	A	A	A	A	P	A	P	A	A	P	A	A	A	A	A	A	A	P	P	A	A	A	P	A	A	A	A	A	A	A	A	A	A	A	P	P	A	P	A	A	A	A	A
			1514	170	31809	A	A	P	A	A	P	A	P	A	A	A	A	A	A	A	A	A	A	A	A	A	A	P	A	A	A	A	A	A	A	P	A	P	A	A	A	P	A	P	P	P	A	A	A
			1515	170	31808	A	A	P	A	A	P	A	P	A	A	A	A	A	A	A	A	A	A	P	A	A	A	P	P	A	A	A	A	A	A	P	A	P	P	A	A	P	P	P	P	P	A	A	A
			No.	emm	MGAS#	intG01	intG02	intG03	intG04	intG05	intG06	intG07*	intG08	intG09	intG10	intG11	intG12	intG13	intG14	intG15	intG16	intG17	intG18	intG19**	intG20	intG21	intG22	intG23	intG24**	intG25	intG26	intG27	intG28	intG29	intG30	intG31	sda1	sda2	sdn	spd1	spd3	spd4	speA	speC	speH	speI	speK	speL	speM
[truncated: 14 more columns]

## Sheet: Table_S3
		Table S3. Alleles of pbp2x and variants of PBP2X
		No.	pbp2x	pbp2x_nt	Length_nt	Count	PBP2X*		No.	PBP2X*	PBP2X_aa	Length_aa	Count	Substitutions vs WT
		1	pbp2x-1	ATGAAAAAATGGCAAAAATATGTTTTAGATTATGTTGTGCGCGATAGGAGAACTCCAGTCGAAAATCGCGTTCGAGTTGGACAAAATATGATGCTCTTAACTATCTTTATTTTCTTTATTTTCATTATTAATTTCATGATTATTATTGGAACAGATCAAAAGTTTGGAGTTAGTTTGTCAGAAGGGGCGAAGAAGGTTTATCAAGAAACCGTTACGATCCAAGCTAAGCGTGGGACCATTTATGATCGAAATGGTACAGCTATTGCAGTGGATTCTACGACTTATAGCATATACGCAATTTTGGATAAATCATTTGTCTCGGCTTCAGATGAAAAGTTATATGTACAACCTTCTCAGTATGAAACAGTAGCTGATATTTTAAAAAAGCATCTGGGAATG…	2256	14	PBP2X-1		1	PBP2X-1	MKKWQKYVLDYVVRDRRTPVENRVRVGQNMMLLTIFIFFIFIINFMIIIGTDQKFGVSLSEGAKKVYQETVTIQAKRGTIYDRNGTAIAVDSTTYSIYAILDKSFVSASDEKLYVQPSQYETVADILKKHLGMKKTDVIKQLKRKGLFQVSFGPSGSGISYSTMSTIQKAMEDAKIKGIAFTTSPGRMYPNGTFASEFIGLASLTEDKKTGVKSLVGKTGLEASFDKILSGQDGVITYQKDRNGTTLLGTGKTVKKAIDGKDIYTTLSEPIQTFLETQMDVFQAKSNGQLASATLVNAKTGEILATTQRPTYNADTLKGLENTNYKWYSALHQGNFEPGSTMKVMTLAAAIDDKVFNPNETFSNANGLTIADATIQDWSINEGISTGQYMNYAQGFAFS…	752	826	WT, none
		2	pbp2x-39	ATGAAAAAATGGCAAAAATATGTTTTAGATTATGTTGTGCGCGATAGGAGAACTCCAGTCGAAAATCGCGTTCGAGTTGGACAAAATATGATGCTCTTAACTATCTTTATTTTCTTTATTTTCATTATTAATTTCATGATTATTATTGGAACAGATCAAAAGTTTGGAGTTAGTTTGTCAGAAGGGGCGAAGAAGGTTTATCAAGAAACCGTTACGATCCAAGCTAAGCGTGGGACCATTTATGATCGAAATGGTACAGCTATTGCAGTGGATTCTACGACTTATAGCATATACGCAATTTTGGATAAATCATTTGTCTCGGCTTCAGATGAAAAGTTATATGTACAACCTTCTCAGTATGAAACAGTAGCTGATATTTTAAAAAAGCATCTGGGAATG…	2256	324	PBP2X-23		2	PBP2X-4	MKKWQKYVLDYVVRDRRTPVENRVRVGQNMMLLTIFIFFIFIINFMIIIGTDQKFGVSLSEGAKKVYQETVTIQAKRGTIYDRNGTAIAVDSTTYSIYAILDKSFVSASDEKLYVQPSQYETVADILKKHLGMKKTDVIKQLKRKGLFQVSFGPSGSGISYSTMSTIQKAMEDAKIKGIAFTTSPGRMYPNGTFASEFIGLASLTEDKKTGVKSLVGKTGLEASFDKILSGQDGVITYQKDRNGTTLLGTGKTVKKAIDGKDIYTTLSEPIQTFLETQMDVFQAKSNGQLASATLVNAKTGEILATTQRPTYNADTLKGLENTNYKWYSALHQGNFEPGSTMKVMTLAAAIDDKVFNPNETFSNANGLTIADATIQDWSINEGISTGQYMNYAQGFAFS…	752	6	Ser562Thr
		3	pbp2x-54	ATGAAAAAATGGCAAAAATATGTTTTAGATTATGTTGTGCGCGATAGGAGAACTCCAGTCGAAAATCGCGTTCGAGTTGGACAAAATATGATGCTCTTAACTATCTTTATTTTCTTTATTTTCATTATTAATTTCATGATTATTATTGGAACAGATCAAAAGTTTGGAGTTAGTTTGTCAGAAGGGGCGAAGAAGGTTTATCAAGAAACCGTTACGATCCAAGCTAAGCGTGGGACCATTTATGATCGAAATGGTACAGCTATTGCAGTGGATTCTACGACTTATAGCATATACGCAATTTTGGATAAATCATTTGTCTCGGCTTCAGATGAAAAGTTATATGTACAACCTTCTCAGTATGAAACAGTAGCTGATATTTTAAAAAAGCATCTGGGAATG…	2256	29	PBP2X-1		3	PBP2X-8	MKKWQKYVLDYVVRDRRTPVENRVRVGQNMMLLTIFIFFIFIINFMIIIGTDQKFGVSLSEGAKKVYQETVTIQAKRGTIYDRNGTAIAVDSTTYSIYAILDKSFVSASDEKLYVQPSQYETVADILKKHLGMKKTDVIKQLKRKGLFQVSFGPSGSGISYSTMSTIQKAMEDAKIKGIAFTTSPGRMYPNGTFASEFIGLASLTEDKKTGVKSLVGKTGLEASFDKILSGQDGVITYQKDRNGTTLLGTGKTVKKAIDGKDIYTTLSEPIQTFLETQMDVFQAKSNGQLASATLVNAKTGEILATTQRPTYNADTLKGLENTNYKWYSALHQGNFEPGSTMKVMTLAAAIDDKVFNPNETFSNANGLTIADATIQDWSINEGISTGQYMNYAQGFAFS…	752	1	Ile502Val
		4	pbp2x-56	ATGAAAAAATGGCAAAAATATGTTTTAGATTATGTTGTGCGCGATAGGAGAACTCCAGTCGAAAATCGCGTTCGAGTTGGACAAAATATGATGCTCTTAACTATCTTTATTTTCTTTATTTTCATTATTAATTTCATGATTATTATTGGAACAGATCAAAAGTTTGGAGTTAGTTTGTCAGAAGGGGCGAAGAAGGTTTATCAAGAAACCGTTACGATCCAAGCTAAGCGTGGGACCATTTATGATCGAAATGGTACAGCTATTGCAGTGGATTCTACGACTTATAGCATATACGCAATTTTGGATAAATCATTTGTCTCGGCTTCAGATGAAAAGTTATATGTACAACCTTCTCAGTATGAAACAGTAGCTGATATTTTAAAAAAGCATCTGGGAATG…	2256	327	PBP2X-35		4	PBP2X-23	MKKWQKYVLDYVVRDRRTPVENRVRVGQNMMLLTIFIFFIFIINFMIIIGTDQKFGVSLSEGAKKVYQETVTIQAKRGTIYDRNGTAIAVDSTTYSIYAILDKSFVSASDEKLYVQPSQYETVADILKKHLGMKKTDVIKQLKRKGLFQVSFGPSGSGISYSTMSTIQKAMEDAKIKGIAFTTSPGRMYPNGTFASEFIGLASLTEDKKTGVKSLVGKTGLEASFDKILSGQDGVITYQKDRNGTTLLGTGKTVKKAIDGKDIYTTLSEPIQTFLETQMDVFQAKSNGQLASATLVNAKTGEILATTQRPTYNADTLKGLENTNYKWYSALHQGNFEPGSTMKVMTLAAAIDDKVFNPNETFSNANGLTIADATIQDWSINEGISTGQYMNYAQGFAFS…	752	327	Ile502Val, Pro676Ser, Lys708Glu
		5	pbp2x-59	ATGAAAAAATGGCAAAAATATGTTTTAGATTATGTTGTGCGCGATAGGAGAACTCCAGTCGAAAATCGCGTTCGAGTTGGACAAAATATGATGCTCTTAACTATCTTTATTTTCTTTATTTTCATTATTAATTTCATGATTATTATTGGAACAGATCAAAAGTTTGGAGTTAGTTTGTCAGAAGGGGCGAAGAAGGTTTATCAAGAAACCGTTACGATCCAAGCTAAGCGTGGGACCATTTATGATCGAAATGGTACAGCTATTGCAGTGGATTCTACGACTTATAGCATATACGCAATTTTGGATAAATCATTTGTCTCGGCTTCAGATGAAAAGTTATATGTACAACCTTCTCAGTATGAAACAGTAGCTGATATTTTAAAAAAGCATCTGGGAATG…	2256	7	PBP2X-1		5	PBP2X-35	MKKWQKYVLDYVVRDRRTPVENRVRVGQNMMLLTIFIFFIFIINFMIIIGTDQKFGVSLSEGAKKVYQETVTIQAKRGTIYDRNGTAIAVDSTTYSIYAILDKSFVSASDEKLYVQPSQYETVADILKKHLGMKKTDVIKQLKRKGLFQVSFGPSGSGISYSTMSTIQKAMEDAKIKGIAFTTSPGRMYPNGTFASEFIGLASLTEDKKTGVKSLVGKTGLEASFDKILSGQDGVITYQKDRNGTTLLGTGKTVKKAIDGKDIYTTLSEPIQTFLETQMDVFQAKSNGQLASATLVNAKTGEILATTQRPTYNADTLKGLENTNYKWYSALHQGNFEPGSTMKVMTLAAAIDDKVFNPNETFSNANGLTIADATIQDWSINEGISTGQYMNYAQGFAFS…	752	327	Met593Thr
		6	pbp2x-77	ATGAAAAAATGGCAAAAATATGTTTTAGATTATGTTGTGCGCGATAGGAGAACTCCAGTCGAAAATCGCGTTCGAGTTGGACAAAATATGATGCTCTTAACTATCTTTATTTTCTTTATTTTCATTATTAATTTCATGATTATTATTGGAACAGATCAAAAGTTTGGAGTTAGTTTGTCAGAAGGGGCGAAGAAGGTTTATCAAGAAACCGTTACGATCCAAGCTAAGCGTGGGACCATTTATGATCGAAATGGTACAGCTATTGCAGTGGATTCTACGACTTATAGCATATACGCAATTTTGGATAAATCATTTGTCTCGGCTTCAGATGAAAAGTTATATGTACAACCTTCTCAGTATGAAACAGTAGCTGATATTTTAAAAAAGCATCTGGGAATG…	2256	20	PBP2X-1		6	PBP2X-56	MKKWQKYVLDYVVRDRRTPVENRVRVGQNMMLLTIFIFFIFIINFMIIIGTDQKFGVSLSEGAKKVYQETVTIQAKRGTIYDRNGTAIAVDSTTYSIYAILDKSFVSASDEKLYVQPSQYETVADILKKHLGMKKTDVIKQLKRKGLFQVSFGPSGSGISYSTMSTIQKAMEDAKIKGIAFTTSPGRMYPNGTFASEFIGLASLTEDKKTGVKSLVGKTGLEASFDKILSGQDGVITYQKDRNGTTLLGTGKTVKKAIDGKDIYTTLSEPIQTFLETQMDVFQAKSNGQLASATLVNAKTGEILATTQRPTYNADTLKGLENTNYKWYSALHQGNFEPGSTMKVMTLAAAIDDKVFNPNETFSNANGLTIADATIQDWSINEGISTGQYMNYAQGFAFS…	752	3	Ser562Thr, Pro676Ser, Lys708Glu
		7	pbp2x-94	ATGAAAAAATGGCAAAAATATGTTTTAGATTATGTTGTGCGCGATAGGAGAACTCCAGTCGAAAATCGCGTTCGAGTTGGACAAAATATGATGCTCTTAACTATCTTTATTTTCTTTATTTTCATTATTAATTTCATGATTATTATTGGAACAGATCAAAAGTTTGGAGTTAGTTTGTCAGAAGGGGCGAAGAAGGTTTATCAAGAAACCGTTACGATCCAAGCTAAGCGTGGGACCATTTATGATCGAAATGGTACAGCTATTGCAGTGGATTCTACGACTTATAGCATATACGCAATTTTGGATAAATCATTTGTCTCGGCTTCAGATGAAAAGTTATATGTACAACCTTCTCAGTATGAAACAGTAGCTGATATTTTAAAAAAGCATCTGGGAATG…	2256	1	PBP2X-8		7	PBP2X-168	MKKWQKYVLDYVVRDRRTPVENRVRVGQNMMLLTIFIFFIFIINFMIIIGTDQKFGVSLSEGAKKVYQETVTIQAKRGTIYDRNGTAIAVDSTTYSIYAILDKSFVSASDEKLYVQPSQYETVAYILKKHLGMKKTDVIKQLKRKGLFQVSFGPSGSGISYSTMSTIQKAMEDAKIKGIAFTTSPGRMYPNGTFASEFIGLASLTEDKKTGVKSLVGKTGLEASFDKILSGQDGVITYQKDRNGTTLLGTGKTVKKAIDGKDIYTTLSEPIQTFLETQMDVFQAKSNGQLASATLVNAKTGEILATTQRPTYNADTLKGLENTNYKWYSALHQGNFEPGSTMKVMTLAAAIDDKVFNPNETFSNANGLTIADATIQDWSINEGISTGQYMNYAQGFAFS…	752	21	Asp125Tyr
		8	pbp2x-97	ATGAAAAAATGGCAAAAATATGTTTTAGATTATGTTGTGCGCGATAGGAGAACTCCAGTCGAAAATCGCGTTCGAGTTGGACAAAATATGATGCTCTTAACTATCTTTATTTTCTTTATTTTCATTATTAATTTCATGATTATTATTGGAACAGATCAAAAGTTTGGAGTTAGTTTGTCAGAAGGGGCGAAGAAGGTTTATCAAGAAACCGTTACGATCCAAGCTAAGCGTGGGACCATTTATGATCGAAATGGTACAGCTATTGCAGTGGATTCTACGACTTATAGCATATACGCAATTTTGGATAAATCATTTGTCTCGGCTTCAGATGAAAAGTTATATGTACAACCTTCTCAGTATGAAACAGTAGCTGATATTTTAAAAAAGCATCTGGGAATG…	2256	3	PBP2X-23		8	PBP2X-182	MKKWQKYVLDYVVRDRRTPVENRVRVGQNMMLLTIFIFFIFIINFMIVIGTDQKFGVSLSEGAKKVYQETVTIQAKRGTIYDRNGTAIAVDSTTYSIYAILDKSFVSASDEKLYVQPSQYETVADILKKHLGMKKTDVIKQLKRKGLFQVSFGPSGSGISYSTMSTIQKAMEDAKIKGIAFTTSPGRMYPNGTFASEFIGLASLTEDKKTGVKSLVGKTGLEASFDKILSGQDGVITYQKDRNGTTLLGTGKTVKKAIDGKDIYTTLSEPIQTFLETQMDVFQAKSNGQLASATLVNAKTGEILATTQRPTYNADTLKGLENTNYKWYSALHQGNFEPGSTMKVMTLAAAIDDKVFNPNETFSNANGLTIADATIQDWSINEGISTGQYMNYAQGFAFS…	752	1	Ile48Val
		9	pbp2x-100	ATGAAAAAATGGCAAAAATATGTTTTAGATTATGTTGTGCGCGATAGGAGAACTCCAGTCGAAAATCGCGTTCGAGTTGGACAAAATATGATGCTCTTAACTATCTTTATTTTCTTTATTTTCATTATTAATTTCATGATTATTATTGGAACAGATCAAAAGTTTGGAGTTAGTTTGTCAGAAGGGGCGAAGAAGGTTTATCAAGAAACCGTTACGATCCAAGCTAAGCGTGGGACCATTTATGATCGAAATGGTACAGCTATTGCAGTGGATTCTACGACTTATAGCATATACGCAATTTTGGATAAATCATTTGTCTCGGCTTCAGATGAAAAGTTATATGTACAACCTTCTCAGTATGAAACAGTAGCTGATATTTTAAAAAAGCATCTGGGAATG…	2256	1	PBP2X-1		9	PBP2X-195	MKKWQKYVLDYVVRDRRTPVENRVRVGQNMMLLTIFIFFIFIINFMIIIGTDQKFGVSLSEGAKKVYQETVTIQAKRGTIYDRNGTAIAVDSTTYSIYAILDKSFVSASDEKLYVQPSQYETVADILKKHLGMKKTDVIKQLKRKGLFQVSFGPSGSGISYSTMSTIQKAMEDAKIKGIAFTTSPGRMYPNGTFASEFIGLASLTEDKKTGVKSLVGKTGLEASFDKILSGQDGVITYQKDRNGTTLLGTGKTVKKAIDGKDIYTTLSEPIQTFLETQMDVFQAKSNGQLASATLVNAKTGEILATTQRPTYNADTLKGLENTNYKWYSALHQGNFEPGSTMKVMTLAAAIDDKVFNPNETFSNANGLTIADAIIQDWSINEGISTGQYMNYAQGFAFS…	752	1	Ile236Asn
		10	pbp2x-113	ATGAAAAAATGGCAAAAATATGTTTTAGATTATGTTGTGCGCGATAGGAGAACTCCAGTCGAAAATCGCGTTCGAGTTGGACAAAATATGATGCTCTTAACTATCTTTATTTTCTTTATTTTCATTATTAATTTCATGATTATTATTGGAACAGATCAAAAGTTTGGAGTTAGTTTGTCAGAAGGGGCGAAGAAGGTTTATCAAGAAACCGTTACGATCCAAGCTAAGCGTGGGACCATTTATGATCGAAATGGTACAGCTATTGCAGTGGATTCTACGACTTATAGCATATACGCAATTTTGGATAAATCATTTGTCTCGGCTTCAGATGAAAAGTTATATGTACAACCTTCTCAGTATGAAACAGTAGCTGATATTTTAAAAAAGCATCTGGGAATG…	2256	3	PBP2X-56		10	PBP2X-196	MKKWQKYVLDYVVRDRRTPVENRVRVGQNMMLLTIFIFFIFIINFMIIIGTDQKFGVSLSEGAKKVYQETVTIQAKRGTIYDRNGTAIAVDSTTYSIYAILDKSFVSASDEKLYVQPSQYETVADILKKHLGMKKTDVIKQLKRKGLFQVSFGPSGSGISYSTMSTIQKAMEDAKIKGIAFTTSPGRMYPNGTFASEFIGLASLTEDKKTGVKSLVGKTGLEASFDKILSGQDGVNTYQKDRNGTTLLGTGKTVKKAIDGKDIYTTLSEPIQTFLETQMDVFQAKSNGQLASATLVNAKTGEILATTQRPTYNADTLKGLENTNYKWYSALHQGNFEPGSTMKVMTLAAAIDDKVFNPNETFSNANGLTIADATIQDWSINEGISTGQYMNYAQGFAFS…	752	1	Thr374Ile
		11	pbp2x-143	ATGAAAAAATGGCAAAAATATGTTTTAGATTATGTTGTGCGCGATAGGAGAACTCCAGTCGAAAATCGCGTTCGAGTTGGACAAAATATGATGCTCTTAACTATCTTTATTTTCTTTATTTTCATTATTAATTTCATGATTATTATTGGAACAGATCAAAAGTTTGGAGTTAGTTTGTCAGAAGGGGCGAAGAAGGTTTATCAAGAAACCGTTACGATCCAAGCTAAGCGTGGGACCATTTATGATCGAAATGGTACAGCTATTGCAGTGGATTCTACGACTTATAGCATATACGCAATTTTGGATAAATCATTTGTCTCGGCTTCAGATGAAAAGTTATATGTACAACCTTCTCAGTATGAAACAGTAGCTGATATTTTAAAAAAGCATCTGGGAATG…	2256	4	PBP2X-1
		12	pbp2x-164	ATGAAAAAATGGCAAAAATATGTTTTAGATTATGTTGTGCGCGATAGGAGAACTCCAGTCGAAAATCGCGTTCGAGTTGGACAAAATATGATGCTCTTAACTATCTTTATTTTCTTTATTTTCATTATTAATTTCATGATTATTATTGGAACAGATCAAAAGTTTGGAGTTAGTTTGTCAGAAGGGGCGAAGAAGGTTTATCAAGAAACCGTTACGATCCAAGCTAAGCGTGGGACCATTTATGATCGAAATGGTACAGCTATTGCAGTGGATTCTACGACTTATAGCATATACGCAATTTTGGATAAATCATTTGTCTCGGCTTCAGATGAAAAGTTATATGTACAACCTTCTCAGTATGAAACAGTAGCTGATATTTTAAAAAAGCATCTGGGAATG…	2256	2	PBP2X-1
		13	pbp2x-180	ATGAAAAAATGGCAAAAATATGTTTTAGATTATGTTGTGCGCGATAGGAGAACTCCAGTCGAAAATCGCGTTCGAGTTGGACAAAATATGATGCTCTTAACTATCTTTATTTTCTTTATTTTCATTATTAATTTCATGATTATTATTGGAACAGATCAAAAGTTTGGAGTTAGTTTGTCAGAAGGGGCGAAGAAGGTTTATCAAGAAACCGTTACGATCCAAGCTAAGCGTGGGACCATTTATGATCGAAATGGTACAGCTATTGCAGTGGATTCTACGACTTATAGCATATACGCAATTTTGGATAAATCATTTGTCTCGGCTTCAGATGAAAAGTTATATGTACAACCTTCTCAGTATGAAACAGTAGCTGATATTTTAAAAAAGCATCTGGGAATG…	2256	1	PBP2X-1
		14	pbp2x-188	ATGAAAAAATGGCAAAAATATGTTTTAGATTATGTTGTGCGCGATAGGAGAACTCCAGTCGAAAATCGCGTTCGAGTTGGACAAAATATGATGCTCTTAACTATCTTTATTTTCTTTATTTTCATTATTAATTTCATGATTATTATTGGAACAGATCAAAAGTTTGGAGTTAGTTTGTCAGAAGGGGCGAAGAAGGTTTATCAAGAAACCGTTACGATCCAAGCTAAGCGTGGGACCATTTATGATCGAAATGGTACAGCTATTGCAGTGGATTCTACGACTTATAGCATATACGCAATTTTGGATAAATCATTTGTCTCGGCTTCAGATGAAAAGTTATATGTACAACCTTCTCAGTATGAAACAGTAGCTGATATTTTAAAAAAGCATCTGGGAATG…	2256	1	PBP2X-1
		15	pbp2x-195	ATGAAAAAATGGCAAAAATATGTTTTAGATTATGTTGTGCGCGATAGGAGAACTCCAGTCGAAAATCGCGTTCGAGTTGGACAAAATATGATGCTCTTAACTATCTTTATTTTCTTTATTTTCATTATTAATTTCATGATTATTATTGGAACAGATCAAAAGTTTGGAGTTAGTTTGTCAGAAGGGGCGAAGAAGGTTTATCAAGAAACCGTTACGATCCAAGCTAAGCGTGGGACCATTTATGATCGAAATGGTACAGCTATTGCAGTGGATTCTACGACTTATAGCATATACGCAATTTTGGATAAATCATTTGTCTCGGCTTCAGATGAAAAGTTATATGTACAACCTTCTCAGTATGAAACAGTAGCTGATATTTTAAAAAAGCATCTGGGAATG…	2256	1	PBP2X-1
		16	pbp2x-284	ATGAAAAAATGGCAAAAATATGTTTTAGATTATGTTGTGCGCGATAGGAGAACTCCAGTCGAAAATCGCGTTCGAGTTGGACAAAATATGATGCTCTTAACTATCTTTATTTTCTTTATTTTCATTATTAATTTCATGATTATTATTGGAACAGATCAAAAGTTTGGAGTTAGTTTGTCAGAAGGGGCGAAGAAGGTTTATCAAGAAACCGTTACGATCCAAGCTAAGCGTGGGACCATTTATGATCGAAATGGTACAGCTATTGCAGTGGATTCTACGACTTATAGCATATACGCAATTTTGGATAAATCATTTGTCTCGGCTTCAGATGAAAAGTTATATGTACAACCTTCTCAGTATGAAACAGTAGCTGATATTTTAAAAAAGCATCTGGGAATG…	2256	712	PBP2X-1
		17	pbp2x-310	ATGAAAAAATGGCAAAAATATGTTTTAGATTATGTTGTGCGCGATAGGAGAACTCCAGTCGAAAATCGCGTTCGAGTTGGACAAAATATGATGCTCTTAACTATCTTTATTTTCTTTATTTTCATTATTAATTTCATGATTATTATTGGAACAGATCAAAAGTTTGGAGTTAGTTTGTCAGAAGGGGCGAAGAAGGTTTATCAAGAAACCGTTACGATCCAAGCTAAGCGTGGGACCATTTATGATCGAAATGGTACAGCTATTGCAGTGGATTCTACGACTTATAGCATATACGCAATTTTGGATAAATCATTTGTCTCGGCTTCAGATGAAAAGTTATATGTACAACCTTCTCAGTATGAAACAGTAGCTGATATTTTAAAAAAGCATCTGGGAATG…	2256	6	PBP2X-4
		18	pbp2x-326	ATGAAAAAATGGCAAAAATATGTTTTAGATTATGTTGTGCGCGATAGGAGAACTCCAGTCGAAAATCGCGTTCGAGTTGGACAAAATATGATGCTCTTAACTATCTTTATTTTCTTTATTTTCATTATTAATTTCATGATTATTATTGGAACAGATCAAAAGTTTGGAGTTAGTTTGTCAGAAGGGGCGAAGAAGGTTTATCAAGAAACCGTTACGATCCAAGCTAAGCGTGGGACCATTTATGATCGAAATGGTACAGCTATTGCAGTGGATTCTACGACTTATAGCATATACGCAATTTTGGATAAATCATTTGTCTCGGCTTCAGATGAAAAGTTATATGTACAACCTTCTCAGTATGAAACAGTAGCTGATATTTTAAAAAAGCATCTGGGAATG…	2256	30	PBP2X-1
		19	pbp2x-331	ATGAAAAAATGGCAAAAATATGTTTTAGATTATGTTGTGCGCGATAGGAGAACTCCAGTCGAAAATCGCGTTCGAGTTGGACAAAATATGATGCTCTTAACTATCTTTATTTTCTTTATTTTCATTATTAATTTCATGATTATTATTGGAACAGATCAAAAGTTTGGAGTTAGTTTGTCAGAAGGGGCGAAGAAGGTTTATCAAGAAACCGTTACGATCCAAGCTAAGCGTGGGACCATTTATGATCGAAATGGTACAGCTATTGCAGTGGATTCTACGACTTATAGCATATACGCAATTTTGGATAAATCATTTGTCTCGGCTTCAGATGAAAAGTTATATGTACAACCTTCTCAGTATGAAACAGTAGCTGATATTTTAAAAAAGCATCTGGGAATG…	2256	1	PBP2X-1
		20	pbp2x-357	ATGAAAAAATGGCAAAAATATGTTTTAGATTATGTTGTGCGCGATAGGAGAACTCCAGTCGAAAATCGCGTTCGAGTTGGACAAAATATGATGCTCTTAACTATCTTTATTTTCTTTATTTTCATTATTAATTTCATGATTATTATTGGAACAGATCAAAAGTTTGGAGTTAGTTTGTCAGAAGGGGCGAAGAAGGTTTATCAAGAAACCGTTACGATCCAAGCTAAGCGTGGGACCATTTATGATCGAAATGGTACAGCTATTGCAGTGGATTCTACGACTTATAGCATATACGCAATTTTGGATAAATCATTTGTCTCGGCTTCAGATGAAAAGTTATATGTACAACCTTCTCAGTATGAAACAGTAGCTGATATTTTAAAAAAGCATCTGGGAATG…	2256	2	PBP2X-1
		21	pbp2x-379	ATGAAAAAATGGCAAAAATATGTTTTAGATTATGTTGTGCGCGATAGGAGAACTCCAGTCGAAAATCGCGTTCGAGTTGGACAAAATATGATGCTCTTAACTATCTTTATTTTCTTTATTTTCATTATTAATTTCATGATTATTATTGGAACAGATCAAAAGTTTGGAGTTAGTTTGTCAGAAGGGGCGAAGAAGGTTTATCAAGAAACCGTTACGATCCAAGCTAAGCGTGGGACCATTTATGATCGAAATGGTACAGCTATTGCAGTGGATTCTACGACTTATAGCATATACGCAATTTTGGATAAATCATTTGTCTCGGCTTCAGATGAAAAGTTATATGTACAACCTTCTCAGTATGAAACAGTAGCTTATATTTTAAAAAAGCATCTGGGAATG…	2256	21	PBP2X-168
		22	pbp2x-406	ATGAAAAAATGGCAAAAATATGTTTTAGATTATGTTGTGCGCGATAGGAGAACTCCAGTCGAAAATCGCGTTCGAGTTGGACAAAATATGATGCTCTTAACTATCTTTATTTTCTTTATTTTCATTATTAATTTCATGATTGTTATTGGAACAGATCAAAAGTTTGGAGTTAGTTTGTCAGAAGGGGCGAAGAAGGTTTATCAAGAAACCGTTACGATCCAAGCTAAGCGTGGGACCATTTATGATCGAAATGGTACAGCTATTGCAGTGGATTCTACGACTTATAGCATATACGCAATTTTGGATAAATCATTTGTCTCGGCTTCAGATGAAAAGTTATATGTACAACCTTCTCAGTATGAAACAGTAGCTGATATTTTAAAAAAGCATCTGGGAATG…	2256	1	PBP2X-182
		23	pbp2x-432	ATGAAAAAATGGCAAAAATATGTTTTAGATTATGTTGTGCGCGATAGGAGAACTCCAGTCGAAAATCGCGTTCGAGTTGGACAAAATATGATGCTCTTAACTATCTTTATTTTCTTTATTTTCATTATTAATTTCATGATTATTATTGGAACAGATCAAAAGTTTGGAGTTAGTTTGTCAGAAGGGGCGAAGAAGGTTTATCAAGAAACCGTTACGATCCAAGCTAAGCGTGGGACCATTTATGATCGAAATGGTACAGCTATTGCAGTGGATTCTACGACTTATAGCATATACGCAATTTTGGATAAATCATTTGTCTCGGCTTCAGATGAAAAGTTATATGTACAACCTTCTCAGTATGAAACAGTAGCTGATATTTTAAAAAAGCATCTGGGAATG…	2256	1	PBP2X-1
		24	pbp2x-434	ATGAAAAAATGGCAAAAATATGTTTTAGATTATGTTGTGCGCGATAGGAGAACTCCAGTCGAAAATCGCGTTCGAGTTGGACAAAATATGATGCTCTTAACTATCTTTATTTTCTTTATTTTCATTATTAATTTCATGATTATTATTGGAACAGATCAAAAGTTTGGAGTTAGTTTGTCAGAAGGGGCGAAGAAGGTTTATCAAGAAACCGTTACGATCCAAGCTAAGCGTGGGACCATTTATGATCGAAATGGTACAGCTATTGCAGTGGATTCTACGACTTATAGCATATACGCAATTTTGGATAAATCATTTGTCTCGGCTTCAGATGAAAAGTTATATGTACAACCTTCTCAGTATGAAACAGTAGCTGATATTTTAAAAAAGCATCTGGGAATG…	2256	1	PBP2X-195
		25	pbp2x-435	ATGAAAAAATGGCAAAAATATGTTTTAGATTATGTTGTGCGCGATAGGAGAACTCCAGTCGAAAATCGCGTTCGAGTTGGACAAAATATGATGCTCTTAACTATCTTTATTTTCTTTATTTTCATTATTAATTTCATGATTATTATTGGAACAGATCAAAAGTTTGGAGTTAGTTTGTCAGAAGGGGCGAAGAAGGTTTATCAAGAAACCGTTACGATCCAAGCTAAGCGTGGGACCATTTATGATCGAAATGGTACAGCTATTGCAGTGGATTCTACGACTTATAGCATATACGCAATTTTGGATAAATCATTTGTCTCGGCTTCAGATGAAAAGTTATATGTACAACCTTCTCAGTATGAAACAGTAGCTGATATTTTAAAAAAGCATCTGGGAATG…	2256	1	PBP2X-196
		*Variant PBP2X-1 herein corresponds with PBP2X transpeptidase domain variant 1 of Chochua et al (2) and PBP2X-3 of Hayes et al (3).
